# Supplementary material for: The genus Eutreptiella (Euglenophyceae/Euglenozoa) across its global distribution range
Source: Ecol Evol. 2024 Sep 5;14(9):e70241. doi: 10.1002/ece3.70241 (PMC11377499; doi:10.1002/ece3.70241)
Supplement: Supplementary file 1 — Data S1–S2. [file ECE3-14-e70241-s001.zip]

Archive with 2 entries (2 files):
- ece370241-sup-0001-Eut.fas
- ece370241-sup-0002-Resultado.raxml.support
