# Supplementary material for: The genus Eutreptiella (Euglenophyceae/Euglenozoa) across its global distribution range
Source: Ecol Evol. 2024 Sep 5;14(9):e70241. doi: 10.1002/ece3.70241 (PMC11377499; doi:10.1002/ece3.70241)
Supplement: Supplementary file 1 — Data S1–S2. [file ECE3-14-e70241-s001.zip › ece370241-sup-0001-Eut.fas]

>AllovahlkampfiaminutaMF680037
NNNNNNNNNNNNNNNNNNNNNNNNNNNNNNNNNNNNNNNNNNNNNNNNNNNNNNNNNNNN
NNNNNNNNNNGATGGGGGTCAGACATGCCTGGACNATGTGTAGATCTAAATAGGCTTTAC
TGCTTCAACCTGTTGCTCGTTCAACAATCTGTGGACAGCTCATTATAACAGTTATACACT
TAGCCACTGGTACGTTTGGTGCAAGCCAATTTACAAGGATAACTTGTCAAATGCAGCGTA
ATACTTGAGTGACGAGTCAGTGCAAGCTGACTGGCATTAGCGTACATGTCTCACGATCGT
GAGGAAACCGCGCTACTGTAACTCTTGGTTTGTTAACAGGCTTGTTGTTAACGGCCGGAG
CGTCGACCATTAGGAGTGCGCAAGCACATAAAGTTTGTCAAACAGTGTTTTAATAAGGCT
CTGTAGGGTAGCTTNNTTACTAGTGGCCAGGAAGAGGTGTTTCTTATCATCAGCTGAAGT
TGTTTCAGTAAGGGTAAAACACGGCGATTACGGATACGGGGATCAGTGTCTGATTCNCGG
AGAGGGAGCCTGAGAAATGGCTACTACATCTAAGGACGGCAGCAGGCGCGAAAATTACCC
AATCTCAATTCGAGGAGGTAGTGACAAGAAATAACAACTTTACACCATTTGGTGGAAAGG
TACTATCTAATAGTTTGGAATGGTTTTAGATTAAAATTCTATTAGAGTAACGACTAGGGA
AAAGTCTGGTGCCAGACCCGCGGTAATTCCAGCTCTAGTAGCGTATATTAATACTGTTAG
TTAAAACGCTCTAGTTGACCTAAGGATTGTAGGTTTTGATTCGGTGTTACTGTTCTTCTG
TAGTTCCGTGTTATAANNNNNNNNNNNNCGGGGTTCATGGAATTAGGTTGATATCCGTGG
CATTTGTCCCCATAGACTTTGTCCGTGGGTGTTCAGGTGTGGGTTTACTTACAGTCCGAT
CCTTGCCAATGGTTCGCCNATTGGGTAAACCTTATGGTACAACTGTAAACAAATCAGAGT
GTCAAAGCAGGCATTGTTAATGGGGATAGTTTTGCTTGAATGATTTAGCATGGATTGTGC
CCTCAGCATGAGGAACGGTCACCTGGCGCTGTATGTTGAAGCAGANNAGGGCTCAAGTTA
CTATNGTGCTAGAGGTGAAATTTAGATACCAGCATATGACTTTCTGATGCGAAAGCGTTA
TTCCAATACACTTCTTTCGATCAGGGACGAAAGTTAGGGGATCGAAGATGATTAGATACC
GTCGTAGTCCTANACTATAAACGATACCAACAAGAGATTGGTAGTGAAACNNNNCATTTA
AGATCCTCTCAGAATCNNNNNNNNNCAANGGGAAACCTAAGTCTTTGGGTTCTGGGGGGA
GTATAGTCGCAAGGCCGAAACTTAAAGGAATTGACGGAAAGGCACCACCAGGAGTGGAGT
TTGCGGCTTAATTCGACTCAACGCGGGAAAACTCACCAGGACAGGACAGAGGTATGATTG
ACAGGTTGAAAGTCTTTTCTTGATTCTCTGGATGGTGGTGCATGGCCGTTCTTAGTTCGT
GGAGTGATTTGTCTTGTTAATTCAGTTAACGAACGAGACCTTAACCTACTAATAGGCTAT
AGGTAGCTTTANCGGCTAGTCAGTTTCNNNNTACGGGGTGGTTCGTATGGGCCATTTCTT
ATAATATGGAACTACANNTCNNTTCGGGTGTNNNNATTTNCCNTGCTTCTTAGAGGGACA
ATACTTGTTTATAAGAGTAAGGAAGTTTAAGGCAATAACAGGTCTGTGATGCCCTTAGAT
GCCCTGGGCAGCACGCGTACTACACTGTTAATACTAACAAGTCAGTAGTAAACTTCGGTG
GGCCTTCTCCTTAAAGGAGTGGGAAATCTTTAAACATNNNNNGTGACAGGGATAGCTGTT
TGGAATNNTCCATCTTGAACGAGGAATTCCTAGTAATCGCGATTCATTATATCGCATTGA
TTACGTCCCTGCCTTTTGTACACACCGCCCGTCGCTCCTACCGATGNNGAACAAAAAGGT
GAATTGACGGACNNNNNNNNNNNNNNNNNNNNNNNNNNNNNNNNNNNNNNNNNNNNNNNN
NNNNNNNNNNNNNNNNNNNNN
>AJ532397Eutreptiellabraarudii
ATGCAAGCCTAAGAGTACATGGAATTATAGTAGATCTGTGAATGGCTCATTACATCAGCA
ATAATCTACCTGGTGACGTTGGGGTTTNAACCCCGCCTATTGGATATCCACCCTAACTGG
GTGGTTAATACATGGAAGCACACCCCCTCCTCACCCTACGCGCGGCGGCGGGGTGACTCT
TCNGTCGCGCGGAGGCGGGGGGCATTCAGCTGATACCAAGACCGGCGCCCGTTAAGGGCA
GCGTGCATGGGTGATTCAGGCTGTCCTGTCGCAATAGCAGAGTGATGTACATCATCGCTG
CTTGACCAGACGAACTTCTGACCTATCAGCTTAGGACTGTGGTGTAGTGGACCACCGTGG
CTATAACGGGTAACGGAGAATCAGGGTTTGATACCGGAGAGGGAGCCTGATAAACGGCTA
CCACTGCTAAGGTGGGCAGCAGGCACGCAAATTGCCCAATACCAGCACACCTGGTGAGGC
AGCAACGAGCTGTAGCAATCCTGCCCGTCCTCGTGACAGGCAGAATTTGCAATGGATGCC
ATATCCAAACCCAGCAATGAGTATCAACTGGAGGGCAAGTCTGGTGCCAGCAGCTGCGGT
AATTCCAGCTCCAATGGCGTATACTAATATTGCTGCTGTTAAAACGCTTGTAGTCGACCT
CAGAGCGTGGGGCTGCAGGGCGGCCCGCGCCGGCTATCCGAAGGGCGGCCTCGCGTCGCC
CGACGGACGGCCGGTGTGGGAACTCAACCCCCTGCAGGATGCCCCCGCGCTCGCCGCACG
TGGGACCGATCGCACCTGCTGCAAGCGGACTTCATTGGCCGCCGACGNGNCTTCGCCCGC
AACGCGGGCACGGGAATCATGCGCCACTCGTGCCGCACCCGCCCCCGGTGCCGTCCACGG
CTGTCACCGTGAACAACTCAGAGTGTCCAAAACGACCGACTATTGGCTGTATGCTTCCGC
ATGGGATGACAAAGGATCGACCAGATGGGCTTTTGTATTTTGCTGGCCTTAATGCCCGTC
AAGGGCAATGCGGCGTTGGCCCCCCCCGGCCAGGCGCGTCGGCTTCGGTCGGCGGTCNNC
GCCTGACCGGGGGGGTGTAGTGCCGACCGGCAGTGACGGGAGCGCTCGTGGTGATGGGTA
TTGACGCGCTAGAGGTGAAATTCTTAGATCGCCTTGGGACTTCCTGCAGCGAAGGCGTTT
TGCAAGGGCATGTCCGTCGATCAAGAACGAGAGTGTGGGGAGAGAAGATGATCAGATACC
GTCGTAGTCCACTACCGTAAACAATGTCGGCTCGGCGTCGGCGGTGTATTCTGTTTCCAA
GGACACCGCCGGTTCCACTCTTTTGCAACNAGAAATCAAAGCTTGTGGGTTCAGGGGGGA
GTACTGTCGCAAGGCTGAAACTTAAAGGAATTGACGGAATGGCACCACAAGGCGTGGAGT
ATGCGGCTTAATTTGACTCAACACGGGGAATGTTACCAGGTCAGGACGTAGCTGGGATTG
ACAGATTGAGAGCTCTTTCTTGATCCTTTGGACGGTGGTGCATGGCCACTCCTGATTGGT
GGAGTGATTTGTCTGGTTGATTCCGATAACGAGTGAGATCTCTGCCTCCCAATAGTCCCC
CGTTCGCACTTATGTAGGGCNGGGACGGCGCGCCAGGCTGGTTGCCGCTCGCGGCGCCGG
TCGTACGGCCGCCGATCTCCCGCCCGAGAGCTCGGGGTTTACACGCTTCTCTGAGGTGCT
GTGTACGCTTCAAAGTGCATGCATGCCAGAGCCAACAGTAGGTCTGTGATGCTCCTAGAT
GTCCTGGGCCGCACGCGCACTACACTGACACAGTGAACGAGCTCACCCTCCGCTTNNGCG
AGCCCTGCCCAGAAGTGGGCGGGAAACCTTCAAGCCTGTGTCGTGCTGGGGATAGATGAT
TGCAACTATTTGCCTTGAACGAGGAATGCCTAGTAAGCGCAAGTCATCAGCTTGCACTGA
TTGTGTCCCTGCCATTTGTACACACCGCCCGTCGTTGCTACCGATGATAGAAGGATAGAG
GCATCAGGAGGCCGCCCCGGCGCTTNCGGCNNNNNNNCGTGGCTGAATTTGGCCAATGTC
CTGCTATTAGAGGAAGCAAAA
>AJ532398Eutreptiellapomquetensis
ATGCAAGCCTCAGAGTACATGGAATTATAGTAGATCTGTGAATGGCTCATTACATCAGCA
ATAATCTACCTGGTGACGTTGGGGTTTNAACCCCGCCTATTGGATATCCACCCTAACTGG
GTGGTTAATACATGGAAGCACACCCCCTCCTCACCCTACGCGCGGCGGCGGGGTGACTCT
TCNGTCGCGCGGAGGCGGGGGGCATTCAGCTGATACCAAGACCGGCGCCCGTTAAGGGCA
GCGTGCATGGGTGATTCAGGCTGTCCTGTCGCAATAGCAGAGTGATGTACATCATCGCTG
CTTGACCAGACGAACTTCTGACCTATCAGCTTAGGACTGTGGTGTAGTGGACCACCGTGG
CTATAACGGGTAACGGAGAATCAGGGTTTGATACCGGAGAGGGAGCCTGATAAACGGCTA
CCACTGCTAAGGTGGGCAGCAGGCACGCAAATTGCCCAATACCAGCACACCTGGTGAGGC
AGCAACGAGCTGTAGCAATCCTGCCCGTCCTCGTGACAGGCAGAATTTGCAATGGATGCC
ATATCCAAACCCAGCAATGAGTATCAACTGGAGGGCAAGTCTGGTGCCAGCAGCTGCGGT
AATTCCAGCTCCAATGGCGTATACTAATATTGCTGCTGTTAAAACGCTTGTAGTCGACCT
CAGAGCGTGGGGCTGCAGGGCGGCCCGCGCCGGCTATCCGAAGGGCGGCCTCGCGTCGCC
CGACGGACGGCCGGTGTGGGAACTCAACCCCCTGCAGGATGCCCCCGCGCTCGCCGCACG
TGGGACCGATCGCACCTGCTGCAAGCGGACTTCATTGGCCGCCGACGCGCNTTCGCCNGC
AACGCGGGCACGGGAATCATGCGCCACTCGTGCCGCACCCGCCCCCGGTGCCGTCCACGG
CTGTCACCGTGAACAACTCAGAGTGTCCAAAACGACCGACTATTGGCTGTATGCTTCCGC
ATGGGATGACAAAGGATCGACCAGATGGGCTTTTGTATTTTGCTGGCCTTAATGCCCGTC
AAGGGCAATGCGGCGTTGGCCCCCCCCGGCCAGGCGCGTCGGCTTCGGTCGGCGGTCNNC
GCCTGACCGGGGGGGTGTAGTGCCGACCGGCAGTGACGGGAGCGCTCGTGGTGATGGGTA
TTGACGCGCTAGAGGTGAAATTCTTAGATCGCCTTGGGACCTTCTGCAGCGAAGGCGTTT
TGCAAGGGCATGTCCGTCGATCAAGAACGAGAGTGTGGGGAGCGAAGATGATCAGATACC
GTCGTAGTCCACTACCGTAAACAATGTCGGCTCGGCGTCGGCGGTGTATTCTGTTTCCAA
GGACACCGCCGGTTCCACTCTTTTGCAACGAGAAATCAAAGCTTGTGGGTTCAGGGGGGA
GTACTGTCGCAAGGCTGAAACTTAAAGGAATTGACGGAATGGCACCACAAGGCGTGGAGT
ATGCGGCTTAATTTGACTCAACACGGGGAATGTTACCAGGTCAGGACGTAGCTGGGATTG
ACAGATTGAGAGCTCTTTCTTGATCCTTTGGACGGTGGTGCATGGCCACTCCTGATTGGT
GGAGTGATTTGTCTGGTTGATTCCGATAACGAGTGAGATCTCTGCCTCCCAATAGTCCCC
CGTTCGCACTTATGTAGGGCNGGGACGGCGCGCCAGGCTGGTTGCCGCTCGCGGCGCCGG
TCGTACGGCCGCCGATCTCCCGCCCGAGAGCTCGGGGTTTACACGCTTCTCTGAGGTGCT
GTGTACGCTTCAAAGTGCATGCATGCCAGAGCCAACAGTAGGTCTGTGATGCTCCTAGAT
GTCCTGGGCCGCACGCGCACTACACTGACACAGTGAACGAGCTCACCCTCCGCTTNNGCG
AGCCCTGCCCAGAAGTGGGCGGGAAACCTTCAAGCCTGTGTCGTGCTGGGGATAGATGAT
TGCAACTATTTGCCTTGAACGAGGAATGCCTAGTAAGCGCAAGTCATCAGCTTGCACTGA
TTGTGTCCCTGCCATTTGTACACACCGCCCGTCGTTGCTACCGATGATAGAAGGATAGAG
GCATCAGGAGGCCGCCCCGGCGCTTTCGGCGNNNNCCCGTGGCTGAATTTGGCCAATGTC
CTGCTATTAGAGGAAGCAAAA
>AJ532399Eutreptiellaeupharyngea
ATGCAAGCCTCAGAGTACATGGAATTATAGTAGATCTGTGAATGGCTCATTACATCAGCA
ATAATCTACCTGGAGACGTTGGGGTTCNAACCCCGCCTATTGGATATCCACCCTAACTGG
GTGGTTAATACATGGAAGCAAACCCCCTCCTCACCCTACGCGCGGCGGCGGGGTGACTCT
TCNGTCGCGCGGAGGCGGGGGGCATTCAGCTGATACCAAGACCGGCGCCTGTTAAAGGCA
GCGTATATGGGTGATTCAGGCTGTCCTGTCGCAATAGCAGAGTGATGTACATCATCGCTG
CTTGTCCAGACGAACTTCTGACCTATCAGCTTAGGACTGTGGTGTAGTGGACCACCGTGG
CTATAACGGGTAACGGAGAATCAGGGTTTGATACCGGAGAGGGAGCCTGATAAACGGCTA
CCACTGCTAAGGTGGGCAGCAGGCACGCAAATTGCCCAATACCAGCACACCTGGTGAGGC
AGCAACGAGCTGTAGCAATCCTGCCCGTCTTCATGACAGGCAGAATTTGCAATGGATGCC
ATATCCAAACCCAGCAATGAGTATCAACTGGAGGGCAAGTCTGGTGCCAGCAGCTGCGGT
AATTCCAGCTCCAATGGCGTATACTAATATTGCTGCTGTTAAAACGCTTGTAGTCGACCT
CAGAGCGTGGGGCTGCAGGGCGGCCCGCGCCGACGGCCCGAAGGGCGGCCTCGCGTCGCC
CGACGGACTGTCGGTGTGGGAACTCAACCCCCTGCAGGATGCCCCCGCGCTCGCCGCACG
TGGGACCGATCGCACCTGCTGCAAGCGTACTTCATTGGACGCCGACGCGGTTTCGCCCGC
AACGCGGGCACGGGAATCATGCGCCATTCGTGCCGCACCGCCCCCCGGTGCCGTCCACGG
CTGTCACCGTGAACAACTCAGAGTGTCCAAAACGACCGACTATTGGCTGTATGCTTCCGC
ATGGGATGACAAAGGATCGACCAGATGGGCTTTTGTATTTTGCTGGCCTTAATGCCCGTC
AAGGGCAATGCGGCGTTGGCCCCCCCCGGCCGGGCGCGTCGGCTTCGGCCGGCGGCCNNC
GCCCGACCGGGGGGGTGTAGTGCCGACCGGCAGTGACGGGAGCGCTCGTGGTGATGGGTA
TTGACGCGCTAGAGGTGAAATTCTTAGATCGCCTTGGGACCTTCTGCAGCGAAGGCGTTT
TGCAAGGGCATGTCCGTCGATCAAGAACGAGAGTGTGGGGAGCGAAGATGATCAGATACC
GTCGTAGTCCACTACCGTAAACAATGTCGGCTCGGCGTCGGCGGTGTATTCTGTTTCCAA
GGACACCGCCGGTTCCACTCTTCTGCAACGAGAAATCAAAGCTTNTGGGTTCAGGGGGGA
GTACTGTCGCAAGGCTGAAACTTAAAGGAATTGACGGAATGGCACCACAAGGCGTGGAGT
ATGCGGCTTAATTTGACTCAACACGGGGAATGTTACCAGGTCAGGACGTAGCTGGGATTG
ACAGATTGAGAGCTCTTTCTTGATCCTTTGGACGGTGGTGCATGGCCACTCCTGATTGGT
GGAGTGATTTGTCTGGTTGATTCCGATAACGAGTGAGATCTCTGCCTCCCAATAGTCCCC
CGTTCGCACTTATGTAGGGCNGGAACGGCGCGCCAGGTTGGTTGCCGCTCGCGGCGCCGG
CCGTACGGCCNCCGATCTTCCGCCCGAGAGCTCGGGGTTTACATGCTTCTCTGAGGTGCT
GTGTACGCTACAAAGTGCATGCATGCCAGAGCCAACAGTAGGTCTGTGATGCTCCTAGAT
GTCCTGGGCCGCACGCGCACTACACTGACACAGTGAACGAGCTCACCCTCCGCTTNNGCG
AGCCCTGCCCAGAAGTGGGCGGGAAACCTTCAAGCCTGTGTCGTGCTGGGGATAGATGAT
TGCAACTATTTGCCTTGAACGAGGAATGCCTAGTAAGCGCAAGTCATCAGCTTGCACTGA
TTGTGTCCCTGCCATTTGTACACACCGCCCGTCGTTGCTACCGATGATAGGAGGATAGAG
GCATCAGGAGGCCGCCCCGGCGCTTNCGGCGNNNGCNCGTGGCTGAATTTNGCCAATGTC
CTTCTATTAGAGGAAGCAAAA
>LC430237Eutreptiellaeupharyngea
ATGCAAGCCTCAGAGTACATGGAATTATAGTAGATCTGTGAATGGCTCATTACATCAGCA
ATAATCTACCTGGAGACGTTGGGGTTCNAACCCCGCCTATTGGATATCCACCCTAACTGG
GTGGTTAATACATGGAAGCAAACCCCCTCCTCACCCTACGCGCGGCGGCGGGGTGACTCT
TCNGTCGCGCGGAGGCGGGGGGCATTCAGCTGATACCAAGACCGGCGCCTGTTAAAGGCA
GCGTATATGGGTGATTCAGGCTGTCCTGTCGCAATAGCAGAGTGATGTACATCATCGCTG
CTTGTCCAGACGAACTTCTGACCTATCAGCTTAGGACTGTGGTGTAGTGGACCACCGTGG
CTATAACGGGTAACGGAGAATCAGGGTTTGATACCGGAGAGGGAGCCTGATAAACGGCTA
CCACTGCTAAGGTGGGCAGCAGGCACGCAAATTGCCCAATACCAGCACACCTGGTGAGGC
AGCAACGAGCTGTAGCAATCCTGCCCGTCTTCATGACAGGCAGAATTTGCAATGGATGCC
ATATCCAAACCCAGCAATGAGTATCAACTGGAGGGCAAGTCTGGTGCCAGCAGCTGCGGT
AATTCCAGCTCCAATGGCGTATACTAATATTGCTGCTGTTAAAACGCTTGTAGTCGACCT
CAGAGCGTGGGGCTGCAGGGCGGCCCGCGCCGACGGCCCGAAGGGCGGCCTCGCGTCGCC
CGACGGACTGTCGGTGTGGGAACTCAACCCCCTGCAGGATGCCCCCGCGCTCGCCGCACG
TGGGACCGATCGCACCTGCTGCAAGCGTACTTCATTGGACGCCGACGCGGTTTCGCCCGC
AACGCGGGCACGGGAATCATGCGCCATTCGTGCCGCACCCGCCCCCGGTGCCGTCCACGG
CTGTCACCGTGAACAACTCAGAGTGTCCAAAACGACCGACTATTGGCTGTATGCTTCCGC
ATGGGATGACAAAGGATCGACCAGATGGGCTTTTGTATTTTGCTGGCCTTAATGCCCGTC
AAGGGCAATGCGGCGTTGGCCCCCCCCGGCCGGGCGCGTCGGCTTCGGCCGGCGGCCNNC
GCCCGACCGGGGGGGTGTAGTGCCGACCGGCAGTGACGGGAGCGCTCGTGGTGATGGGTA
TTGACGCGCTAGAGGTGAAATTCTTAGATCGCCTTGGGACCTTCTGCAGCGAAGGCGTTT
TGCAAGGGCATGTCCGTCGATCAAGAACGAGAGTGTGGGGAGCGAAGATGATCAGATACC
GTCGTAGTCCACTACCGTAAACAATGTCGGCTCGGCGTCGGCGGTGTATTCTGTTTCCAA
GGACACCGCCGGTTCCACTCTTCTGCAACGAGAAATCAAAGCTTGTGGGTTCAGGGGGGA
GTACTGTCGCAAGGCTGAAACTTAAAGGAATTGACGGAATGGCACCACAAGGCGTGGAGT
ATGCGGCTTAATTTGACTCAACACGGGGAATGTTACCAGGTCAGGACGTAGCTGGGATTG
ACAGATTGAGAGCTCTTTCTTGATCCTTTGGACGGTGGTGCATGGCCACTCCTGATTGGT
GGAGTGATTTGTCTGGTTGATTCCGATAACGAGTGAGATCTCTGCCTCCCAATAGTCCCC
CGTTCGCACTTATGTAGGGCNGGAACGGCGCGCCAGGTTGGTTGCCGCTCGCGGCGCCGT
CCGTACGGCCGCCGATCTTCCGCCCGAGAGCTCGGGGTTTACATGCTTCTCTGAGGTGCT
GTGTACGCTACAAAGTGCATGCATGCCAGAGCCAACAGTAGGTCTGTGATGCTCCTAGAT
GTCCTGGGCCGCACGCGCACTACACTGACACAGTGAACGAGCTCACCCTCCGCTTNNGCG
AGCCCTGCCCAGAAGTGGGCGGGAAACCTTCAAGCCTGTGTCGTGCTGGGGATAGATGAT
TGCAACTATTTGCCTTGAACGAGGAATGCCTAGTAAGCGCAAGTCATCAGCTTGCACTGA
TTGTGTCCCTGCCATTTGTACACACCGCCCGTCGTTGCTACCGATGATAGGAGGATAGAG
GCATCAGGAGACCGCCCCGGCGCTTNCGGCGCCGGGCCGTGGTTGAATTTGGCCAATGTC
CTTCTATTAGAGGAAGCAAAA
>KF559331Eutreptiellagymnastica
ATGCAAGCCTCAGAGTACATGGAATAACAGTAGATCTGTGAATGGCTCATTACATCAGCA
ATAATCTACGCGGTGACGTGGGGGTTTCAACCCTACCTACTGGATACCCAGGCTAACTGC
CTGGCTAATACATGGACGAAAAACGCTCTCTCACTTGACGCGCGGCAGCGGGGCGACTCG
TCTGTTGCGTGGAGATAGCGTGCATTCAGCCGATACCAAGACCAGCGCCCGCAAGGGNCA
GCGTGCATTGATGATTCAGGCTGTCCTGTNGCAATAGCAGAGTGATGTACATCATCGCTG
CTTGACCGCACGAACTTCTGACCTATCAGCTTAGGACTGTGGTGTAGTGGACCACTGTGG
CTATCACGGGTAACGGAGAATTAGGGTTTGATACCGGAGAGGGAGCCTGATACACGGCTA
CCACTGCTAAGGTGGGCAGCAGGCACGCAAATTGCCCAATACCAGCACACCTGGTGAGGC
AGCAACGAGCTGTAGCAATTCCGCCGGTCCCTGTGACAGGCGGAATTTGCAATGGATGCC
ATATCCAAACCCAGCAATGATGATCAACTGGAGGGCAAGTCTGGTGCCAGCAGCTGCGGT
AATTCCAGCTCCAACGGCGTATACTAATATTGCTGCTGTTAAAACGCTTGTAGTCGACCA
CAGAACGTGGGGCTGCGAGGTGGCCTACGCGAGTGGTCCCGAGGACGGCTTCGGTTNGTT
CGACGGCCTGCTCAAGTGGGAACTCAACCCCTCGCAGTATGCCCCCGCGTTCGCTGCACA
TGGGACCGATTGCACCTGCGATAAGTGGGCTTCATTGACCACCGACGCGGCTTCGCCCGT
AACGCGGGCATGGGATNCAAGTGCCATTCGTGTCGCTCCCACCCCCGGTGCCGTCCATGG
CTGTTACCGTGAACAACTCAGCGCGTCCAAAGCGACCGACTATTGGCTGCATGCTTCCGC
ATGGGATAACAAAGGATTGACCAGATGGGCTTTCGTATTTTGCTGGCCTTAGTGTCCATC
AAGGGCAACACGGTGCTGNNTCCCCCCAGTTAGGTGNGCCGACTTCGGTCGCGNNNNCCC
ACCCGATTGGTGGNNTGCAGTGCCGACCAGTAATGATGGGAGCGTTCGGGGTGATGGGTA
TCGAAACGCTAGAGGTGAAATTCTTAGATCGCTTTGGGATCAGCTGCAGCGAAGGCGTTT
TGCAAGGGCATGTCCGTCGATCAAGAACGAGAGTGTGGGGAGCGAAGATGATCAGATACC
GTCGTAGTCCACTACCGTAAACTATGTCGGCTCGGCGTCGGCGGTGTATTCTGCTTATAA
GGGCACCGCCGGTTCCACTCTTCTGCAACGAGAAATCAAAGCTTGTGGGTTCAGGGGGGA
GTACTGTCGCAAGGCTGAAACTTAAAGGAATTGACGGAATGGCACCACAAGGCGTGGAGT
ATGCGGCTTAATTTGACTCAACACGGGGAATGTTACCAGGTCAGGACGTAGCTGGGATTG
ACAGATTGAGAGCTCTTTCTTGATTCTTTGGACGGTGGTGCATGGCCACTCCTGATTGGT
GGAGTGATTTGTCTGGTTGATTCCGATAACGAATGAGATCTCTGCCTCCCAATAGTCCCC
GGTTCGCACCTATGTAGCNTCGGTACGGCGCGCCTGGTTGGTTAGGGTTCGCTCTGCCAG
CTTTACGGCCGCTGATTTTCCGAGCGAGAGCTCCGGGCTNNTCTGCTTCTCCGAGGTGCT
CTGTACGCCACAAAGTACATGTATGCTAGAGCCAACAGTAGGTCTGTGATGCTCCTAGAT
GTTCTGGGCCGCACGCGCACTACACTGACGCAGAAAACGAGCTCNNNACCCTCCATAGCG
AGTCCTGCCCAGAAGTGGGTGGGAAACCTTCAAGCCTGCGCCGTGCTGGGGATAGATGAT
TGCAACTATTTGCCTTGAACGAGGAATGCCTAGTAAGCGTAGGTCATCAGCCTACACTGA
TTGTGTCCCTGCCATTTGTACACACCGCCCGTCGTTGCTACCGATGGTAGGAAGACAGAG
ACATCAGGAGACCGCCCNNNNNNNNNNNNNNNNNNNNNNNNNNNNNNNNNNNNNNNNNNN
NNNNNNNNNNNNNNNNNNNNN
>AJ532400Eutreptiellagymnastica
ATGCAAGCCTCAGAGTACATGGAATAACAGTAGATCTGTGAATGGCTCATTACATCAGCA
ATAATCTACGCGGTGACGTGGGGNTTTCAACCCTACCTACTGGATACCCAGGCTAACTGC
CTGGCTAATACATGGACGAAAAACGCTCTCTCACTTGACGCGCGGCAGCGGGGCGACTCG
TCTGTTGCGTGGAGATAGCGTGCATTCAGCCGATACCAAGACCAGCGCCCGCAAGGGNCA
GCGTGCATTGATGATTCAGGCTGTCCTGTNGCAATAGCAGAGTGATGTACATCATCGCTG
CTTGACCGCACGAACTTCTGACCTATCAGCTTAGGACTGTGGTGTAGTGGACCACTGTGG
CTATCACGGGTAACGGAGAATTAGGGTTTGATACCGGAGAGGGAGCCTGATACACGGCTA
CCACTGCTAAGGTGGGCAGCAGGCACGCAAATTGCCCAATACCAGCACACCTGGTGAGGC
AGCAACGAGCTGTAGCAATTCCGCCGGTCCCTGTGACAGGCGGAATTTGCAATGGATGCC
ATATCCAAACCCAGCAATGATGATCAACTGGAGGGCAAGTCTGGTGCCAGCAGCTGCGGT
AATTCCAGCTCCAACGGCGTATACTAATATTGCTGCTGTTAAAACGCTTGTAGTCGACCA
CAGAACGTGGGGCTGCGAGGTGGCCTACGCGAGTGGTCCCGAGGACGGCTTCGGTTNGTT
CGACGGCCTGCTCAAGTGGGAACTCAACCCCTCGCAGTATGCCCCCGCGTTCGCTGCACA
TGGGACCGATTGCACCTGCGATAAGTGGGCTTCATTGACCACCGACGCGGCTTCGCCNGT
AACGCGGGCATGGGATNCAAGTGCCATTCGTGTCGCTCCCACCCCCGGTGCCGTCCATGG
CTGTTACCGTGAACAACTCAGCGCGTCCAAAGCGACCGACTATTGGCTGCATGCTTCCGC
ATGGGATAACAAAGGATTGACCAGATGGGCTTTCGTATTTTGCTGGCCTTAGTGTCCATC
AAGGGCAACACGGTGCTGNNTCCCCCCAGTTAGGTGNGCCGACTTCGGTCGCGNNNNCCC
ACCCGATTGGTGGNNTGCAGTGCCGACCAGTAATGATGGGAGCGTTCGGGGTGATGGGTA
TCGAAACGCTAGAGGTGAAATTCTTAGATCGCTTTGGGATCAGCTGCAGCGAAGGCGTTT
TGCAAGGGCATGTCCGTCGATCAAGAACGAGAGTGTGGGGAGCGAAGATGATCAGATACC
GTCGTAGTCCACTACCGTAAACTATGTCGGCTCGGCGTCGGCGGTGTATTCTGCTTATAA
GGGCACCGCCGGTTCCACTCTTCTGCAACGAGAAATCAAAGCTTGTGGGTTCAGGGGGGA
GTACTGTCGCAAGGCTGAAACTTAAAGGAATTGACGGAATGGCACCACAAGGCGTGGAGT
ATGCGGCTTAATTTGACTCAACACGGGGAATGTTACCAGGTCAGGACGTAGCTGGGATTG
ACAGATTGAGAGCTCTTTCTTGATTCTTTGGACGGTGGTGCATGGCCACTCCTGATTGGT
GGAGTGATTTGTCTGGTTGATTCCGATAACGAATGAGATCTCTGCCTCCCAATAGTCCCC
GGTTCGCACCTATGTAGCNTCGGTACGGCGCGCCTGGTTGGTTAGGGTTCGCTCTGCCAG
CTTTACGGCCGCTGATTTTCCGAGCGAGAGCTCCGGGCTNNTCTGCTTCTCCGAGGTGCT
CTGTACGCCACAAAGTACATGTATGCTAGAGCCAACAGTAGGTCTGTGATGCTCCTAGAT
GTTCTGGGCCGCACGCGCACTACACTGACGCAGAAAACGAGCTCNNNACCCTCCATAGCG
AGTCCTGCCCAGAAGTGGGTGGGAAACCTTCAAGCCTGCGCCGTGCTGGGGATAGATGAT
TGCAACTATTTGCCTTGAACGAGGAATGCCTAGTAAGCGTAGGTCATCAGCCTACACTGA
TTGTGTCCCTGCCATTTGTACACACCGCCCGTCGTTGCTACCGATGGTAGGAAGACAGAG
ACATCAGGAGACCGCCCNNNNNNNNNNNNNNNNNNNNNNNNNNNNNNNNNNNNNNNNNNN
NNNNNNNNNNNNNNNNNNNNN
>FJ719618Eutreptiellagymnastica
ATGCANGCCTCAGAGTACATGGAATAACAGTAGATCTGTGAATGGCTCATTACATCAGCA
ATAATCTACGCGGTGACGTGGGGGTTTCAACCCTACCTACTGGATACCCAGGCTAACTGC
CTGGCTAATACATGGACGAAAAACGCTCTCTCACTTGACGCGCGGCAGCGGGGCGACTCG
TCTGTTGCGTGGAGATAGCGTGCATTCAGCCGATACCAAGACCAGCGCCCGCAAGGGNCA
GCGTGCATTGATGATTCAGGCTGTCCTGTNGCAATAGCAGAGTGATGTACATCATCGCTG
CTTGACCGCACGAACTTCTGACCTATCAGCTTAGGACTGTGGTGTAGTGGACCACTGTGG
CTATCACGGGTAACGGAGAATTAGGGTTTGATACCGGAGAGGGAGCCTGATACACGGCTA
CCACTGCTAAGGTGGGCAGCAGGCACGCAAATTGCCCAATACCAGCACACCTGGTGAGGC
AGCAACGAGCTGTAGCAATTCCGCCGGTCCCTGTGACAGGCGGAATTTGCAATGGATGCC
ATATCCAAACCCAGCAATGATGATCAACTGGAGGGCAAGTCTGGTGCCAGCAGCTGCGGT
AATTCCAGCTCCAACGGCGTATACTAATATTGCTGCTGTTAAAACGCTTGTAGTCGACCA
CAGAACGTGGGGCTGCGAGGTGGCCTACGCGAGTGGTCCCGAGGACGGCTTCGGTTNGTT
CGACGGCCTGCTCAAGTGGGAACTCAACCCCTCGCAGTATGCCCCCGCGTTCGCTGCACA
TGGGACCGATTGCACCTGCGATAAGTGGGCTTCATTGACCACCGACGCGGCTTCGCCCGT
AACGCGGGCATGGGATNCAAGTGCCATTCGTGTCGCTCCCACCCCCGGTGCCGTCCATGG
CTGTTACCGTGAACAACTCAGCGCGTCCAAAGCGACCGACTATTGGCTGCATGCTTCCGC
ATGGGATAACAAAGGATTGACCAGATGGGCTTTCGTATTTTGCTGGCCTTAGTGTCCATC
AAGGGCAACACGGTGCTGNNTCCCCCCAGTTAGGTGNGCCGACTTCGGTCGCTNNNNCCC
ACCCGATTGGTGGNNTGCAGTGCCGACCAGTAATGATGGGAGCGTTCGGGGTGATGGGTA
TCGAAACGCTAGAGGTGAAATTCTTAGATCGCTTTGGGATCAGCTGCAGCGAAGGCGTTT
TGCAAGGGCATGTCCGTCGATCAAGAACGAGAGTGTGGGGAGCGAAGATGATCAGATACC
GTCGTAGTCCACTACCGTAAACTATGTCGGCTCGGCGTCGGCGGTGTATTCTGCTTATAA
GGGCACCGCCGGTTCCACTCTTCTGCAACGAGAAATCAAAGCTTGTGGGTTCAGGGGGGA
GTACTGTCGCAAGGCTGAAACTTAAAGGAATTGACGGAATGGCACCACAAGGCGTGGAGT
ATGCGGCTTAATTTGACTCAACACGGGGAATGTTACCAGGTCAGGACGTAGCTGGGATTG
ACAGATTGAGAGCTCTTTCTTGATTCTTTGGACGGTGGTGCATGGCCACTCCTGATTGGT
GGAGTGATTTGTCTGGTTGATTCCGATAACGAATGAGATCTCTGCCTCCCAATAGTCCCC
GGTTCGCACCTATGTAGCNTCGGTACGGCGCGCCTGGTTGGTTAGGGTTCGCTCTGCCAG
CTTTACGGCCGCTGATTTTCCGAGCGAGAGCTCCGGGCTNNTCTGCTTCTCCGAGGTGCT
CTGTACGCCACAAAGTACATGTATGCTAGAGCCAACAGTAGGTCTGTGATGCTCCTAGAT
GTTCTGGGCCGCACGCGCACTACACTGACGCAGAAAACGAGCTCNNNACCCTCCATAGCG
AGTCCTGCCCAGAAGTGGGTGGGAAACCTTCAAGCCTGCGCCGTGCTGGGGATAGATGAT
TGCAACTATTTGCCTTGAACGAGGAATGCCTAGTAAGCGTAGGTCATCAGCCTACACTGA
TTGTGTCCCTGCCATTTGTACACACCGCCCGTCGTTGCTACCGATGGTAGGAAGACAGAG
ACATCAGGAGACCGCCCNNNNNNNNNNNNNNNNNNNNNNNNNNNNNNNNNNNNNNNNNNN
NNNNNNNNNNNNNNNNNNNNN
>AF081590Eutreptiellagymnastica
NNNNNNNNCTCAGAGTACATGGAATAACAGTAGATCTGTGAATGGCTCATTACATCAGCA
ATAATCTACGCGGTGACGTGGGGGTTTCAACCTGNCCTACTGGATACCCAGGCTAACTGC
CTGGCTAATACATGGACGAAGAACGCTTTCTCACTTGACGCGCACGAGCGGGGCGACTCG
TCTGTTGCGTGGAGACAGCGTGCATTCAGCCGATACCAAGACCAGCGCCCGCAAGGGNCA
GCGTGCATTGATGATTCAGGCTGTCCTGTNGCAATAGCAGAGTGATGTACATCATCGCTG
CTTGGCCGCACGAACTTCTGACCTATCAGCTTAGGACTGTGGTGTAGTGGACCACTGTGG
CTATCACGGGTAACGGAGAATTAGGGTTTGATACCGGAGAGGGAGCCTGATACACGGCTA
CCACTGCTAAGGTGGGCAGCAGGCACGCAAATTGCCCAATACCAGCACACCTGGTGAGGC
AGCAACGAGCTGTAGCAATTCCGCCGGTCCCTGTGACAGGCGGAATTTGCAATGGATGCC
ATATCCAAACCCAGCAATGATGATCAACTGGAGGGCAAGTCTGGTGCCAGCAGCTGCGGT
AATTCCAGCTCCAATGGCGTATACTAATATTGCTGCTGTTAAAACGCTTGTAGTCGACCA
CAGAACGTGGGGCTGCGAGGTGGCCTACAACAGTGGTCCTGAGGACAGCTTCGGTTNGTT
TGATGGCCTGCTGAAGTGGGAACTCAACCCCTCGCAGTATGCCCCCGCGTTCGCTGCACA
TGGGACCGATTGCACCTGCGATAAGTGGGCTTCATTGACCACCGACGCGGCTTCACCCGC
AACGTNNNNACGGGATNCAAGTGCCATTCGTGTCACTCCCACCCCCGGTGTCGTCCATGG
CTGTTACCGTGAACAACTCAGCGCGTCCAAAGCGACCGACTATTGGCTGCATGCTTCCGC
ATGGGATAACAAAGGATTGACCAGATGGGCTTTCGTATTTTGCTGGCCTTAGTGTCCATC
AAGGGCAATACGGTGCTGNNTCCCCCCAGTTAGGTGNGCCAACTTCGGTTGCGNNNNTTC
ACCCGATTGGTGGNNTGCAGTGCCGACCAGTAATGATGGGAGCGTTCGGGGTGATGGGTA
TCGAAACGCTAGAGGTGAAATTCTTAGATCGCTTTGGGATCAGCTGCAGCGAAGGCGTTT
TGCAAGGGCATGTCCGTCGATCAAGAACGAGAGTGTGGGGAGCGAAGATGATCAGATACC
GTCGTAGTCCACTACCGTAAACTATGTCGGCTCGGCGTTGGCGGTGTATTCTGCTTATAA
GGGCACCGCCAGTTCCACTCTTCTGCAACGAGAAATCAAAGCTTGTGGGTTCAGGGGGGA
GTACTGTCGCAAGGCTGAAACTTAAAGGAATTGACGGAATGGCACCACAAGGCGTGGAGT
ATGCGGCTTAATTTGACTCAACACGGGGAATGTTACCAGGTCAGGACGTAGCTGGGATTG
ACAGATTGAGAGCTCTTTCTTGATTCTTTGGACGGTGGTGCATGGCCACTCCTGATTGGT
GGAGTGACTTGTCTGGTTGATTCCGATAACGAATGAGATCTCTGCCTCCCAATAGTCCCC
GGTTCGCACCTATGTAGCNTCGGGACAGCGCGCCTGGTTGGTTAGCGTTCGCGTTGCCAG
CTTTATGGCCGCTGATTCTCCGAGCGAGAGCTCCGGGCTNNTCTGCTTCTCCGAGGTGCT
CTGTACGCCACAAAGTACATGTATGCTAGAGCCAACAGTAGGTCTGTGATGCTCCTAGAT
GTTCTGGGCCGCACGCGCACTACACTGACGCAGAAAACGAGCTCACNNCCTCCATTAGCG
AGTCCTGCCCAGAAGGGGGTGGGAAACCTTCAAGCCTGCGCCGTGCTGGGGATAGATGAT
TGCAACTATTTGCCTTGAACGAGGAATGCCTAGTAAGCGTAGGTCATCAGCCTACACTGA
TTGTGTCCCTGCCATTTGTACACACCGCCCGTCGTTGCTACCGATGGTAGGAAGACAGAG
ACATCAGGAGACCGCCCNNNNNNNNNNNNNNNNNNNNNNNNNNNNNNNNNNNNNNNNNNN
NNNNNNNNNNNNNNNNNNNNN
>ON945548Eutreptiellasp
NNNNNNNNNNNNNNNNNNNNNNNNNNNNNNNNNNNNNNNNNNNNNNNNNNNNNNNNNNNN
NNNNNNNNNNNNNNNNNNNNNNNNNNNNNNNNNNNNNNNNNNGATATCCACCCCAACGGG
GTGGCTAATACATGGTAGCGCGTCCCCTCCTCCCAACATGCGCGGCCGCGGGGAGACCCA
CGGCCGCGCGGAGGGTGGGGAGCCCACGGCCGTCCGAGAGACCAGCGCCCGTTCCGGGCA
GCGTGTATGGGCGAATCAGGCCGTGCCGCGGCGTCAGCGGAGTGATACCCGCGATCGCCG
CTGCTCCGCGCGAGCTTCTGACCTATCAGCTGCGGACCGTGGTGCACAGGACCACCGTGG
CGGTCACGGGTGACGGAGAATGAGGGTTTGATACCGGAGAGGGAGCCTGAGAGACGGCTA
CCACTGCTAAGGTGGGCAGCAGGCACGCAAATTGCCCAATGTCGACACGTCGGACGAGGC
AGCGACGAGCAGTAGCAATCCCCTCTGTCCTCGCGACGGACGGGATTCGCAATGGGTGCN
NTACCCAGAACCGGCAACGAGTAACAACTGGAGGGCAAGTCTGGTGCCAGCAGCTGCGGT
AATTCCAGCTCCAATGGCGTATACTAACATTGCTGCTGTTGAAACGCTTGTAGTCGACCG
CAGGGCGCGGGGCTGTGGGGCGGTCCGTGGTGTCGGTGNNNNNNNNNNNNNNNNNNNGCT
CGTCCGCCCGCCGCGNNNNGAACTCAACCCCCCACAGGTATCCCCCGCGCCCGCGGCACA
TGGGACCGACCGCTCCTGCCGGAGGCCTCCTTCAGTGGCGGCCGACGCGGTGTCGCCCGA
TACGCGGGCCCGGGGTNNNNNCAGTGGCGATGCTGCCCCCACCCCCGGAGCCGTCCATGG
CTGCTACCGTGAATAACTCAGCGCGTCCAAGGCAACCGAGAGTTGGCTGCATGCCGCTGC
ATGGGATGGCAAAGGATCGACCAGGCGGGCTTTCGTGCTCTGCTGGCCTCAGAGCCCACC
AGGGGCAACGTGGCACCGCGCCCCTCCGGCCCGCGCGGCCCGTTCCCGCCTCGGCGGGCC
GTCCGGCCTGGGGGTGGCGGCGTCGACCGGAAGCGATGGGACCGTTCGGGGTGCTGGATA
TCGAGGTGCCAGAGGTGAAATTCTTAGACCACCGCGGGATCGGCCGCGGCGGAGGCGTTC
CGCTTGTGCGCGTCCGTCGATCAAGAACGAGAGTGTGGGGAGCAAAGATGATCAGATACC
ATCGTAGTCTACCGCGGTAAACGATGCCGGCTCGGCGTTGGCGACGTGGTCTNACTGACG
GGACGTCGCCAGCACCACCCTTCCGCAGCGAGAAATCCAAGCCTTTGGGTTCAGGGGGGA
GTACGGTCGCAAGGCTGAAACTTAAAGGAATTGACGGAATGGCACCACAAGGCGTGGAGT
ATGCGGCTTAATTTGACTCAACACGGGGAAGCTTACCGGGTCAGGACGCAGCTGGGATTG
ACAGATTGAGAGCTCTTTCTTGATTCTCTGGACGGTGGTGCATGGCCGCTCCTGATTGGT
GGAGTGATTTGTCTGGTTGATTCCGATAACGAGTGAGACCTCTGCCTTCCAATAGTCCCC
AGTTCGCACCCTTGTAGGGCNGGGACGGCGCGGGTCATGGTTCCGCCTCGGTGGTCCGGA
CCGCATGGCCGCCGGTCCCCCGCCCGAGAGTGCTGGGTCCTTATGCTTCTCCAAGGGGCT
GCGCACGCCACCAAGTGCGCGCATGCCAGAGTCAACAGCAGGTCTGTGATGCTCCTAGAT
GTTCCGGGCCGCACGCGCACTACACTGACACAGCGAACGAGCCGANNACTTGACCTNGCG
AGTCCTGCCCAGAGGTGGGTGGGCAAACCTNAAGCCTGCGTCGTGCCGGGGATCGATGGT
TGTAACTGTCCGCCTTGAACTAGGAATGCCTAGTAGGTGCAAGTCATCAGCCTGCACCGA
CTGTGTCCCTGCCACTTGTACNNNNNNNNNNNNNNNNNNNNNNNNNNNNNNNNNNNNNNN
NNNNNNNNNNNNNNNNNNNNNNNNNNNNNNNNNNNNNNNNNNNNNNNNNNNNNNNNNNNN
NNNNNNNNNNNNNNNNNNNNN
>LC739407Euglenaformisparasitica
NNNNNNNNNNNNNNNNNNNNNNNNNNNNNNNNNNNNNNNNNNNNNNNNNNNNNNNNNNNN
NNNNNNNNNNNNNNNNNNNNNNNNNNNNNNNNNNNNNNNNNNNNNNNNNNNNNNNNNNNN
NNNNNNNNNNNNNNNNNNNNNNNNNNNNNNNNNNNNNNNNNNNNNNNNNNNNNNNNNNNN
NNNNNNNNNNNNNNNNNNNNNNNNNNNNNNNNNNNNNNNNNNNNNNNNNNNNNNNNNNNN
NNNNNNNNNNNNNNNNNNNNNNNNNNNNNNNNNNNNNNNNNNNNNNNNNNNNNNNNNNNN
NNNNNNNNNNNNNNNNNNNNNNNNNNNNNNNNNNNNNNNNNNNNNNNNNNNNNNNNNNNN
NNNNNNNNNNNNNNNNNNNNNNNNNNNNNNNNNNNNNNNNNNNNNNNNNNNNNNNNNNNN
NNNNNNNNNNNNNNNNNNNNNNNNNNNNNNNNNNNNNNNNNNNNNNNNNNNNNNNNNNNN
NNNNNNNNNNNNNNNNNNNNNNNNNNNNNNNNNNNNNNNNNNNNNNNNNNNNNNNNNNNN
NNNNNNNNNNNNNNNNNNNNNNNNNNNNNNNNNNNNNNNNNNNNNNNNNNNNNNNNNNNN
NNNNNNNNNNNNNNNNNNNNNNNNNNNNNNNNNNNNNNNNNNNNNNNNNNNNNNNNNNNN
NNNNNNNNNNNNNNNNNNNNNNNNNNNNNNNNNNNNNNNNNNNNNNNNNNNNNNNNNNNN
NNNNNNNNNNNNNNNNNNNNNNNNNNNNNNNNNNNNNNNNNNNNNNNNNNNNNNNNNNNN
NNNNNNNNNNNNNNNNNNNNNNNNNNNNNNNNNNNNNNNNNNNNNNNNNNNNNNNNNNNN
NNNNNNNNNNNNNNNNNNNNNNNNNNNNNNNNNNNNNNNNNNNNNNNNNNNNNNNNNNNN
NNNNNNNNNNNNNNNNNNNNNNNNNNNNNNNNNNNNNNNNNNNNNNNNNNNNNNNNNNNN
NNNNNNNNNNNNNNNNNNNNNNNNNNNNNNNNNNNNNNNNNNNNNNNNNNNNNNNNNNNN
NNNNNNNNNNNNNNNNNNNNNNNNNNNNNNNNNNNNNNNNNNNNNNNNNNNNNNNNNNNN
NNNNNNNNNNNNNNNNNNNNNNNCGACCGGAGACGATGGGATCGATCGGGGTGAAAGATA
CTGCAACGCCAGAGGTGAAATTCTTAGACCGCTGCATGATCAACTGCAGCGAAGGCGTTC
TGCAAGTTCGTATTCGTCGATCAAGAATGAGAGTGTGGGGAGCGAAGATGATCAGACACC
GTCGTAGTCCACGACTGTAAACCATGTCAGCTCGGTGCCAACGCTGCTGGANNNNTNCAC
AGACAGTGCTGGCGCCATGCCCCTGCAACGAGAAATCCNAGCCTTTGGATTCAGGGGGGA
GTACGTTCGCAAGGCTGAAACTTAAAGGAATTGACGGAATGGCACCACAAGGCGTGGAGT
ATGCGGCTTAATTTGACTCAACACGGGGAATGTTACCAGGTCAGGACGTTGCTGGGATGG
ACAGATTGAGAGCTCTTTCTTGATTCCTTGGAAGGTGGTGCATGGCCGCTCCTGATTGGT
GGAGTGATTTGTCTGGTTGATTCCGATAACGAGTGAGATATCTGCCTCCCACTAGCCCCN
CGCTCGCACTNNTGTAGGGTGGGCGCGGCACGTCCCCCTGGTCCCTCGGGGCCAGTGGNN
NNNNNGGGCCGCCGACTGTCCGCCCGAGGGCGCTGGGTNNNCAAGCTTCTCTGAGGTGCT
GTGTACGCTGCCAAGTGCATGCATGCTAGAGCCAACAGCAGGTCTGTGATGCTCCCAGAT
GCCCTGGGCCGCACGCGCACTACATTGACACGGTGACTGTGTNNTGCGCTCACTCNNGTT
AGCCCTGCCCGGACGTGGGTGGGAAACCCTGGAACCCGTGCTGTACTGGGGATAGATGAT
TGCAACTGTCTGCCTTGAACGAGGAATGCCTAGTAGGCGCAGGTCATCAGCCTGCACCGA
TTGCGTCCCTGCCATTTGTACACACCGCCCGTCGTTGCTACCGATGGCAGCAGGATAGAG
CCATCAGGAGGCCGGCCCCNNNNNNNNNNNNNNNNNNNNNNNNNNNNNNNNNNNNNNNNN
NNNNNNNNNNNNNNNNNNNNN
>AJ532477Phacusacuminatus
NNNNNNNNNNNNNNNNNNNNNNNNNNNNNNNNNNNNNNNNNNNNNNNNNNNNNNNNNNNN
NNNNNNNNNNNNNNNNNNNNNNNNNNNNNNNNNNNNNNNNNNNNNNNNNNNNNNNNNNNN
NNNNNNNNNNNNNNNNNNNNNNNNNNNNNNNNNNNNNNNNNNNNNNNNNNNNNNNNNNNN
NNNNNNNNNNNNNNNNNNNNNNNNNNNNNNNNNNNNNNNNNNNNNNNNNNNNNNNNNNNN
NNNNNNNNNNNNNNNNNNNNNNNNNNNNNNNNNNNNNNNNNNNNNNNNNNNNNNNNNNNN
NNNNNNNNNNNNNNNNNNNNNNNNNNNNNNNNNNNNNNNNNNNNNNNNNNNNNNNNNNNN
NNNNNNNNNNNNNNNNNNNNNNNNNNNNNNNNNNNNNNNNNNNNNNNNNNNNNNNNNNNN
NNNNNNNNNNNNNNNNNNNNNNNNNNNNNNNNNNNNNNNNNNNNNNNNNNNNNNNNNNNN
NNNNNNNNNNNNNNNNNNNNNNNNNNNNNNNNNNNNNNNNNNNNNNNNNNNNNNNNNNNN
NNNNNNNNNNNNNNNNNNNNNNNNNNNNNNNNNNNNNNNNNNNNNNNNNNNNNNNNNNNN
NNNNNNNNNNNNNNNNNNNNNNNNNNNNNNNNNNNNNNNNNNNNNNNNNNNNNNNNNNNN
NNNNNNNNNNNNNNNNNNNNNNNNNNNNNNNNNNNNNNNNNNNNNNNNNNNNNNNNNNNN
NNNNNNNNNNNNNNNNNNNNNNNNNNNNNNNNNNNNNNNNNNNNNNNNNNNNNNNNNNNN
NNNNNNNNNNNNNNNNNNNNNNNNNNNNNNNNNNNNNNNNNNNNNNNNNNNNNNNNNNNN
NNNNNNNNNNNNNNNNNNNNNNNNNNNNNNNNNNNNNNNNNNNNNNNNNNNNNNNNNNNN
NNNNNNNNNNNNNNNNNNNNNNNNNNNNNNNNNNNNNNNNNNNNNNNNNNNNNNNNNNNN
NNNNNNNNNNNNNNNNNNNNNNNNNNNNNNNNNNNNNNNNNNNNNNNNNNNNNNNNNNNN
NNNNNNNNNNNNNNNNNNNNNNNNNNNNNNNNNNNNNNNNNNNNNNNNNNNNNNNNNNNN
NNNNNNNNNNNNNNNNNNNNNNNNNNNNNNNNNTGATGGGACTGCTCGAGGTGAAGGGTA
TTGCTGCGCCAGAGGTGAAATTCTTAGACCGCAGCAAGACCAACTGCTGCGAAGGCGCTC
TGCAAGTGCACGTTCGTCGATCAAGAATGAGAGTGTGGGGAGCGAAGATGATCAGACACC
GTCGTAGTCCACGACTGTAAACTATGCCAGCTCGGTGTTGGTGGTGCAAGCNNNNTATCC
GTACGCCATCAGCACCATGCCCCTGCAACGAGAAATCCNAGCCTGTGGGTTCAGGGGGGA
GTACTGTCGCAAGGCTNAAACTTAAAGGAATTGACGGAATGGCACCACAAGGCGTGGAGT
ATGCGGCTTAATTTGACTCAACACGGGGAATGTTACCAGGTCAGGACGTTGCCGGGATGG
ACAGATTGAGAGCTCTTTCTTGATTCTACGGATGGTGGTGCATGGCCGCTCCTGATTGGT
GGAGTGATTTGTCTGGTTGATTCCGATAACGAGTGAGATATCTGCCTCCCACTAGCCCCN
AGTCCGCATTCNTGTAGGGCCGGCACGGTGCTGCTTGGNGGTTCGCTCNCGGGTTGGGNN
NNNNANCGCCGCTGNNNNNCTGCCTGAGGGCTCTGGGTNNNCACGCTTCTCTGAGGTGCT
GTGTACGCTACCAAGTGCATGCATGCTAGAGCCAACAGCAGGTCTGTGATGCTCCCAGAT
GTCCTGGGCCGCACGCGCACTACATTGGCCTGGTGAATGTGTNTCACACTCCCTCNNGCG
AGTCCTGCCCGGAAGTGGGTGGGAAACCCCTGAACCCATGCCGTACTGGGGATAGATGAT
TGCAACTGTCTGCCTTGAACGAGGAATGCCTAGTATGCGTGGGTCATCAGCCCACACAGA
TTGTGTCCCTGCCATTTGTACACACCGCCCGTCGTTGCTACCGATGGCAGCAGGATAGAG
CCATCAGGAGGCCNNNNNNNNNNNNNNNNNNNNNNNNNNNNNNNNNNNNNNNNNNNNNNN
NNNNNNNNNNNNNNNNNNNNN
>MW730865Lepocinclisgracillimoides
NNNNNNNNNNNNNNNNNNNNNNNNNNNNNNNNNNNNNNNNNNNNNNNNNNNNNNNNNNNN
NNNNNNNNNNNNNNNNNNNNNNNNNNNNNNNNNNNNNNNNNNNNNNNNNNNNNNNNNNNN
NNNNNNNNNNNNNNNNNNNNNNNNNNNNNNNNNNNNNNNNNNNNNNNNNNNNNNNNNNNN
NNNNNNNNNNNNNNNNNNNNNNNNNNNNNNNNNNNNNNNNNNNNNNNNNNNNNNNNNNNN
NNNNNNNNNNNNNNNNNNNNNNNNNNNNNNNNNNNNNNNNNNNNNNNNNNNNNNNNNNNN
NNNNNNNNNNNNNNNNNNNNNNNNNNNNNNNNNNNNNNNNNNNNNNNNNNNNNNNNNNNN
NNNNNNNNNNNNNNNNNNNNNNNNNNNNNNNNNNNNNNNNNNNNNNNNNNNNNNNNNNNN
NNNNNNNNNNNNNNNNNNNNNNNNNNNNNNNNNNNNNNNNNNNNNNNNNNNNNNNNNNNN
NNNNNNNNNNNNNNNNNNNNNNNNNNNNNNNNNNNNNNNNNNNNNNNNNNNNNNNNNNNN
NNNNNNNNNNNNNNNNNNNNNNNNNNNNNNNNNNNNNNNNNNNNNNNNNNNNNNNNNNNN
NNNNNNNNNNNNNNNNNNNNNNNNNNNNNNNNNNNNNNNNNNNNNNNNNNNNNNNNNNNN
NNNNNNNNNNNNNNNNNNNNNNNNNNNNNNNNNNNNNNNNNNNNNNNNNNNNNNNNNNNN
NNNNNNNNNNNNNNNNNNNNNNNNNNNNNNNNNNNNNNNNNNNNNNNNNNNNNNNNNNNN
NNNNNNNNNNNNNNNNNNNNNNNNNNNNNNNNNNNNNNNNNNNNNNNNNNNNNNNNNNNN
NNNNNNNNNNNNNNNNNNNNNNNNNNNNNNNNNNNNNNNNNNNNNNNNNNNNNNNNNNNN
NNNNNNNNNNNNNNNNNNNNNNNNNNNNNNNNNNNNNNNNNNNNNNNNNNNNNNNNNNNN
NNNNNNNNNNNNNNNNNNNNNNNNNNNNNNNNNNNNNNNNNNNNNNNNNNNNNNNNNNNN
NNNNNNNNNNNNNNNNNNNNNNNNNNNNNNNNNNNNNNNNNNNNNNNNNNNNNNNNNNNN
NNNNNNNNNNNNNNNNNNNNNNCCGATCGGCCATGATGGGACTGCTCGGGGTGAAGGATA
CTGCCGCGCCAGAGGTGAAATTCTTAGACCGCTGCAAGATCAACTGCAGCGAAGGCGCTC
TGCAAGGGCATGTTCGTCGATCAAGAATGAGAGTGTGGGGAGCGAAGATGATCAGACACC
GTCGTAGTCCACGACCGTCAACTATGCCGGCTCGGTGCCGAGGGTGACAGTNNNNTCCAC
AGACACCCGCAGCGCCATGCCCCTGCCACGAGAAATCCAAGCCTGTGGGTTCAGGGGGGA
GTACTGTCGCAAGGCTGAAACTTAAAGGAATTGACGGAATGGCACCACAAGGCGTGGAGT
ATGCGGCTTAATTTGACTCAACACGGGGAATGTTACCAGGTCAGGACGTTGCTGGGATGG
ACAGATTGAGAGCTCTTTCCTGATTCCTCGGATGGTGGTGCATGGCCGCTCCTGATTGGT
GGAGTGATTTGTCTGGTTGATTCCGATAACGAGTGAGATCTCTGCCTCCCAATAGCCCCN
AGGTCGCATCCNTGTAGGGCGCTGTGGCCGGGCGGCGGNGACCGGTTCCCTCGCGGANNN
AACCCGCGCCGCCGTGCCTCCGCCCGAGAGCCGTGGGTATCCAAGCTTCTCTGAGGTGCT
GTGTACGCTGCCAAGTGCACGCATGCTAGAGCCAACAGCAGGTCTGTGATGCTCCCAGAT
GTCCTGGGCCGCACGCGCACTACATTGGCCCGGTGAATGTGTCGTGCACTCGCCCCGGTG
AGACCTGCCCGGAAGTGGGTGGGAAACCCCGGAGCCCGTGCCGTACTGGGGATAGATGAT
TGCAACTGTCTGCCTTGAACGAGGAATGCCTAGTAGGCGCGGGTCATCAGCCCGCACCGA
TTGCGTCCCTGCCACTTGTACACACCGCCCGTCGNNNNNNNNNNNNNNNNNNNNNNNNNN
NNNNNNNNNNNNNNNNNNNNNNNNNNNNNNNNNNNNNNNNNNNNNNNNNNNNNNNNNNNN
NNNNNNNNNNNNNNNNNNNNN
>GQ422791Phacuspleuronectes
NNNNNNNNNNNNNNNNNNNNNNNNNNNNNNNNNNNNNNNNNNNNNNNNNNNNNNNNNNNN
NNNNNNNNNNNNNNNNNNNNNNNNNNNNNNNNNNNNNNNNNNNNNNNNNNNNNNNNNNNN
NNNNNNNNNNNNNNNNNNNNNNNNNNNNNNNNNNNNNNNNNNNNNNNNNNNNNNNNNNNN
NNNNNNNNNNNNNNNNNNNNNNNNNNNNNNNNNNNNNNNNNNNNNNNNNNNNNNNNNNNN
NNNNNNNNNNNNNNNNNNNNNNNNNNNNNNNNNNNNNNNNNNNNNNNNNNNNNNNNNNNN
NNNNNNNNNNNNNNNNNNNNNNNNNNNNNNNNNNNNNNNNNNNNNNNNNNNNNNNNNNNN
NNNNNNNNNNNNNNNNNNNNNNNNNNNNNNNNNNNNNNNNNNNNNNNNNNNNNNNNNNNN
NNNNNNNNNNNNNNNNNNNNNNNNNNNNNNNNNNNNNNNNNNNNNNNNNNNNNNNNNNNN
NNNNNNNNNNNNNNNNNNNNNNNNNNNNNNNNNNNNNNNNNNNNNNNNNNNNNNNNNNNN
NNNNNNNNNNNNNNNNNNNNNNNNNNNNNNNNNNNNNNNNNNNNNNNNNNNNNNNNNNNN
NNNNNNNNNNNNNNNNNNNNNNNNNNNNNNNNNNNNNNNNNNNNNNNNNNNNNNNNNNNN
NNNNNNNNNNNNNNNNNNNNNNNNNNNNNNNNNNNNNNNNNNNNNNNNNNNNNNNNNNNN
NNNNNNNNNNNNNNNNNNNNNNNNNNNNNNNNNNNNNNNNNNNNNNNNNNNNNNNNNNNN
NNNNNNNNNNNNNNNNNNNNNNNNNNNNNNNNNNNNNNNNNNNNNNNNNNNNNNNNNNNN
NNNNNNNNNNNNNNNNNNNNNNNNNNNNNNNNNNNNNNNNNNNNNNNNNNNNNNNNNNNN
NNNNNNNNNNNNNNNNNNNNNNNNNNNNNNNNNNNNNNNNNNNNNNNNNNNNNNNNNNNN
NNNNNNNNNNNNNNNNNNNNNNNNNNNNNNNNNNNNNNNNNNNNNNNNNNNNNNNNNNNN
NNNNNNNNNNNNNNNNNNNNNNNNNNNNNNNNNNNNNNNNNNNNNNNNNNNNNNNNNNNN
NNNNNNNNNNNNNNNNNNNNNNNNNNNNNNNNNTGATGGGACTGCTCGAGGTGAAGGGTA
TTGCTGCGCCAGAGGTGAAATTCTTAGACCGCAGCAAGACCAACTGCTGCGAAGGCGCTC
TGCAAGTGCACGTTCGTCGATCAAGAATGAGAGTGTGGGGAGCGAAGATGATCAGACACC
GTCGTAGTCCACGACTGTAAACTATGCCAGCTCGGTGTTGGTGGTGCAAGCNNNNTATCC
GTACGCCATCAGCACCATGCCCCTGCAACGAGAAATCCNAGCCTGTGGGTTCAGGGGGGA
GTACTGTCGCAAGGCTNAAACTTAAAGGAATTGACGGAATGGCACCACAAGGCGTGGAGT
ATGCGGCTTAATTTGACTCAACACGGGGAATGTTACCAGGTCAGGACGTTGCCGGGATGG
ACAGATTGAGAGCTCTTTCTTGATTCTACGGATGGTGGTGCATGGCCGCTCCTGATTGGT
GGAGTGATTTGTCTGGTTGATTCCGATAACGAGTGAGATATCTGCCTCCCACTAGCCCCN
AGTCCGCATTCNTGTAGGGCCGGCACGGTGCTGCTTGGNGGTTCGCTCNCGGGTTGGNNN
NNNNANCGCCGCTGNNNNNCTGCCTGAGGGCTCTGGGTNNNCACGCTTCTCTGAGGTGCT
GTGTACGCTACCAAGTGCATGCATGCTAGAGCCAACAGCAGGTCTGTGATGCTCCCAGAT
GTCCTGGGCCGCACGCGCACTACATTGGCCTGGTGAATGTGTNTCACACTCCCTCNNGCG
AGTCCTGCCCGGAAGTGGGTGGGAAACCCCTGAACCCATGCCGTACTGGGGATAGATGAT
TGCAACTGTCTGCCTTGAACGAGGAATGCCTAGTATGCGTGGGTCATCAGCCCACACAGA
TTGTGTCCCTGCCATTCGTACACACCGCCCGTCGTTGCTACCGATGGCAGCAGGATAGAG
CCATCAGGAGGCCNNNNNNNNNNNNNNNNNNNNNNNNNNNNNNNNNNNNNNNNNNNNNNN
NNNNNNNNNNNNNNNNNNNNN
>ON561189Strombomonas
NNNNNNNNNNNNNNNNNNNNNNNNNNNNNNNNNNNNNNNNNNNNNNNNNNNNNNNNNNNN
NNNNNNNNNNNNNNNNNNNNNNNNNNNNNNNNNNNNNNNNNNNNNNNNNNNNNNNNNNNN
NNNNNNNNNNNNNNNNNNNNNNNNNNNNNNNNNNNNNNNNNNNNNNNNNNNNNNNNNNNN
NNNNNNNNNNNNNNNNNNNNNNNNNNNNNNNNNNNNNNNNNNNNNNNNNNNNNNNNNNNN
NNNNNNNNNNNNNNNNNNNNNNNNNNNNNNNNNNNNNNNNNNNNNNNNNNNNNNNNNNNN
NNNNNNNNNNNNNNNNNNNNNNNNNNNNNNNNNNNNNNNNNNNNNNNNNNNNNNNNNNNN
NNNNNNNNNNNNNNNNNNNNNNNNNNNNNNNNNNNNNNNNNNNNNNNNNNNNNNNNNNNN
NNNNNNNNNNNNNNNNNNNNNNNNNNNNNNNNNNNNNNNNNNNNNNNNNNNNNNNNNNNN
NNNNNNNNNNNNNNNNNNNNNNNNNNNNNNNNNNNNNNNNNNNNNNNNNNNNNNNNNNNN
NNNNNNNNNNNNNNNNNNNNNNNNNNNNNNNNNNNNNNNNNNNNNNNNNNNNNNNNNNNN
NNNNNNNNNNNNNNNNNNNNNNNNNNNNNNNNNNNNNNNNNNNNNNNNNNNNNNNNNNNN
NNNNNNNNNNNNNNNNNNNNNNNNNNNNNNNNNNNNNNNNNNNNNNNNNNNNNNNNNNNN
NNNNNNNNNNNNNNNNNNNNNNNNNNNNNNNNNNNNNNNNNNNNNNNNNNNNNNNNNNNN
NNNNNNNNNNNNNNNNNNNNNNNNNNNNNNNNNNNNNNNNNNNNNNNNNNNNNNNNNNNN
NNNNNNNNNNNNNNNNNNNNNNNNNNNNNNNNNNNNNNNNNNNNNNNNNNNNNNNNNNNN
NNNNNNNNNNNNNNNNNNNNNNNNNNNNNNNNNNNNNNNNNNNNNNNNNNNNNNNNNNNN
NNNNNNNNNNNNNNNNNNNNNNNNNNNNNNNNNNNNNNNNNNNNNNNNNNNNNNNNNNNN
NNNNNNNNNNNNNNNNNNNNNNNNNNNNNNNNNNNNNNNNNNNNNNNNNNNNNNNNNNNN
NNNNNNNNNNNNNNNNNNNNNNNNNNNNNNNNNNNNNNNNNNNNNNNNNNNNNNNNGGTA
TGTGAGCGCCAGAGGTGAAATTCTTAGACCGCTGACAGACCAACTGCAGCGAAGGCGTTC
TGCAAGGGCATGTTCGTCGATCAAGAATGAGAGCGTGGGGAGCGAAGATGATCAGACACC
ATCGTAGTCCACTGCTGTAAACCATGCCAGCTCGGCTTTGGCGGCAATNNNCCACTTGAC
TCCNNNNATCAGTGCCATANCCCTGCAACGAGAAATCCAAGCCTGTGGGTTCCGGGGGGA
GTACGGTCGCAAGGCTGAAACTTAAAGGAATTGACGGAATGGCACCACAAGGCGTGGAGT
ATGCGGCTTAATTTGACTCAACACGGGGAATGTTACCAGGTCAGGACATTGCCAGGATGG
ACAGACTGCTAGCTCTTGCTTGATCCAGTGGATGGTGGTGCATGGCCGCTCCTGATTGGT
GGAGTGATTTGTCTGGTTGATTCCGATAACGAGTGAGATCTCTGCCTTCCACTAGCCCCN
CATTCGCAATTNGGTAGGNCTGGGTGGNNNTGGGTCGCTGAGTGCCCTCGGGTGCTTGGT
NNCCCTTGTCANNNNNNCTCNNGCCGAGAGTTTGGGGTTNNNNNGCTTCTCTGAGGTGCT
GCGNTAACTGCCAAGTGCGCGCATGCTAGAGCCAACAGCAGGTCTGTGATGCTCCTAGAT
GTCCTGGGCCGCACGCGCACTACATTGACACAGTGAAGGTGNNNNNNGCTGNCTNNTGTG
AGCCCTGTCCAGACGTGGATGGGAAACCATAGAGCCTGNNNNGTACTGGGGATAGATGAT
TGCAACTGTCTGCCTTGAACGAGGAATGCCTAGTATGCGTGAGTCATCAGCTCACACCGA
TTGCGTCCCTGCCATTTGTACACACCGCCCGTCGTTGCTACCGATGGTGGCTGGATAGAG
CCATCAGGAGGCCNNNNNNNNNNNNNNNNNNNNNNNNNNNNNNNNNNNNNNNNNNNNNNN
NNNNNNNNNNNNNNNNNNNNN
>JN603841Monomorphinaaenigmatica
NNNNNNNNNNNNNNNNNNNNNNNNNNNNNNNNNNNNNNNNNNNNNNNNNNNNNNNNNNNN
NNNNNNNNNNNNNNNNNNNNNNNNNNNNNNNNNNNNNNNNNNNNNNNNNNNNNNNNNNNN
NNNNNNNNNNNNNNNNNNNNNNNNNNNNNNNNNNNNNNNNNNNNNNNNNNNNNNNNNNNN
NNNNNNNNNNNNNNNNNNNNNNNNNNNNNNNNNNNNNNNNNNNNNNNNNNNNNNNNNNNN
NNNNNNNNNNNNNNNNNNNNNNNNNNNNNNNNNNNNNNNNNNNNNNNNNNNNNNNNNNNN
NNNNNNNNNNNNNNNNNNNNNNNNNNNNNNNNNNNNNNNNNNNNNNNNNNNNNNNNNNNN
NNNNNNNNNNNNNNNNNNNNNNNNNNNNNNNNNNNNNNNNNNNNNNNNNNNNNNNNNNNN
NNNNNNNNNNNNNNNNNNNNNNNNNNNNNNNNNNNNNNNNNNNNNNNNNNNNNNNNNNNN
NNNNNNNNNNNNNNNNNNNNNNNNNNNNNNNNNNNNNNNNNNNNNNNNNNNNNNNNNNNN
NNNNNNNNNNNNNNNNNNNNNNNNNNNNNNNNNNNNNNNNNNNNNNNNNNNNNNNNNNNN
NNNNNNNNNNNNNNNNNNNNNNNNNNNNNNNNNNNNNNNNNNNNNNNNNNNNNNNNNNNN
NNNNNNNNNNNNNNNNNNNNNNNNNNNNNNNNNNNNNNNNNNNNNNNNNNNNNNNNNNNN
NNNNNNNNNNNNNNNNNNNNNNNNNNNNNNNNNNNNNNNNNNNNNNNNNNNNNNNNNNNN
NNNNNNNNNNNNNNNNNNNNNNNNNNNNNNNNNNNNNNNNNNNNNNNNNNNNNNNNNNNN
NNNNNNNNNNNNNNNNNNNNNNNNNNNNNNNNNNNNNNNNNNNNNNNNNNNNNNNNNNNN
NNNNNNNNNNNNNNNNNNNNNNNNNNNNNNNNNNNNNNNNNNNNNNNNNNNNNNNNNNNN
NNNNNNNNNNNNNNNNNNNNNNNNNNNNNNNNNNNNNNNNNNNNNNNNNNNNNNNNNNNN
NNNNNNNNNNNNNNNNNNNNNNNNNNNNNNNNNNNNNNNNNNNNNNNNNNNNNNNNNNNN
NNNNNNNNNNNNNNNNNNNNNNNNNNNNNNNNNNNNNNNNNNNNNNNNNNNNNNNNNNNN
NNNNNNCGCCAGAGGTGAAATTCTTAGACCGCTGCACGATCCACAGCAGCGAAGGCGTTT
GGCAAGGATGAGTCCGTCGATCAAGAATGAGAGCCTGGGGATCCAAGATGATTAGACACC
GTCGTAGTCCAGAGCTGTAAACCATGCCAGCTAGGTGACAGTGGGGCAANNNNNNTCCTC
GTACCCCATTGGCGCCACTCCCCTCCCACGAGAAATCCAAGCCTTTGGGTTCAGGGGGGA
GTACCGTCGCAAGGCTGAAACTTAAAGGAATTGACGGAATGGCACCACAAGGCGTGGAGT
ATGCGGCTTAATTTGACTCAACACGGGGAACGTTACCAGGTCAGGACGTTGCTGGGATGG
ACAGATTGAGAGCTCTTTCTTGATCCTTCGGATGGTGGTGCATGGCCGCTCCTGATTGGT
GGAGTGATTTGTCTGGTTGATTCCGATAACGAGTGAGACATCTACCTCCCAATAGCCCCN
AGTTCGCATNCNTGTAGGGTTTGGACNNNNCGGTCCCTGGGNNNGTCTGCGGCTCGCCGN
TGGGTCCGACACCGCCGCTCNCCCCGAGAGGTCTGGGCNNATAAGCTTCTCTGAGGTGCT
GAGCATCCATTCAAGTGCTTGCATGCTAGAGCCAACAGCAGGTCTGTGATGCTCCCAGAT
GTCCTGGGCCGCACGCGCACTACATTGATACAGTGAAGGTGTTANNNCCTTGCTTNNGCC
AGGCCTGCCCAGAGGTGGGTGGGAAACCATAGAGCCCGNNNNGTCCTGGGGATAGATGAT
TGCAACTGTCTGCCTTGAACGAGGAATGCCTAGTAGGCGTGCGTCATCAGCACACACCGA
TTATGTCCCTGCCATTTGTACACACCGCCCGTCGTTGCTACCGATGAAAGCAGGCTAGAG
CCATCAGGAGGTCNCCGGCCGGCCCCGCNNNCNNCGGCCGGTCCGAAATTGGGCAATGCC
CTGCTTCTAGAGGAAGCAAAA
>AF090870Phacusmegalopsis
NNNNNNNNNNNNNNNNNNNNNNNNNNNNNNNNNNNNNNNNNNNNNNNNNNNNNNNNNNNN
NNNNNNNNNNNNNNNNNNNNNNNNNNNNNNNNNNNNNNNNNNNNNNNNNNNNNNNNNNNN
NNNNNNNNNNNNNNNNNNNNNNNNNNNNNNNNNNNNNNNNNNNNNNNNNNNNNNNNNNNN
NNNNNNNNNNNNNNNNNNNNNNNNNNNNNNNNNNNNNNNNNNNNNNNNNNNNNNNNNNNN
NNNNNNNNNNNNNNNNNNNNNNNNNNNNNNNNNNNNNNNNNNNNNNNNNNNNNNNNNNNN
NNNNNNNNNNNNNNNNNNNNNNNNNNNNNNNNNNNNNNNNNNNNNNNNNNNNNNNNNNNN
NNNNNNNNNNNNNNNNNNNNNNNNNNNNNNNNNNNNNNNNNNNNNNNNNNNNNNNNNNNN
NNNNNNNNNNNNNNNNNNNNNNNNNNNNNNNNNNNNNNNNNNNNNNNNNNNNNNNNNNNN
NNNNNNNNNNNNNNNNNNNNNNNNNNNNNNNNNNNNNNNNNNNNNNNNNNNNNNNNNNNN
NNNNNNNNNNNNNNNNNNNNNNNNNNNNNNNNNNNNNNNNNNNNNNNNNNNNNNNNNNNN
NNNNNNNNNNNNNNNNNNNNNNNNNNNNNNNNNNNNNNNNNNNNNNNNNNNNNNNNNNNN
NNNNNNNNNNNNNNNNNNNNNNNNNNNNNNNNNNNNNNNNNNNNNNNNNNNNNNNNNNNN
NNNNNNNNNNNNNNNNNNNNNNNNNNNNNNNNNNNNNNNNNNNNNNNNNNNNNNNNNNNN
NNNNNNNNNNNNNNNNNNNNNNNNNNNNNNNNNNNNNNNNNNNNNNNNNNNNNNNNNNNN
NNNNNNNNNNNNNNNNNNNNNNNNNNNNNNNNNNNNNNNNNNNNNNNNNNNNNNNNNNNN
NNNNNNNNNNNNNNNNNNNNNNNNNNNNNNNNNNNNNNNNNNNNNNNNNNNNNNNNNNNN
NNNNNNNNNNNNNNNNNNNNNNNNNNNNNNNNNNNNNNNNNNNNNNNNNNNNNNNNNNNN
NNNNNNNNNNNNNNNNNNNNNNNNNNNNNNNNNNNNNNNNNNNNNNNNNNNNNNNNNNNN
NNNNNNNNNNNNNNNNNNNNNNNNNNNNNNNNNNNNNNNNNNNNNNNNNNNNNNNNNNNN
NNNNNNCGCCAGAGGTGAAATTCTTAGACCGCTGCACGATCCACAGCAGCGAAGGCGTTT
GGCAAGGATGAGTCCGTCGATCAAGAATGAGAGCCTGGGGATCCAAGATGATTAGACACC
GTCGTAGTCCAGAGCTGTAAACCATGCCAGCTAGGTGACAGTGGGGCAANNNNNNTCCTC
GTACCCCATTGGCGCCACTCCCCTCCCACGAGAAATCCAAGCCTTTGGGTTCAGGGGGGA
GTACCGTCGCAAGGCTGAAACTTAAAGGAATTGACGGAATGGCACCACAAGGCGTGGAGT
ATGCGGCTTAATTTGACTCAACACGGGGAACGTTACCAGGTCAGGACGTTGCTGGGATGG
ACAGATTGAGAGCTCTTTCTTGATCCTTCGGATGGTGGTGCATGGCCGCTCCTGATTGGT
GGAGTGATTTGTCTGGTTGATTCCGATAACGAGTGAGACATCTACCTCCCAATAGCCCCN
AGTTCGCATNCNTGTAGGGTTTGGACNNNNCGGTCCNTGGGNNNGTCTGCGGCTCGCCGN
TGGGTCCGACACCGCCGCTCNCCCCGAGAGGTCTGGGCNNATAAGCTTCTCTGAGGTGCT
GAGCATCCATTCAAGTGCTTGCATGCTAGAGCCAACAGCAGGTCTGTGATGCTCCCAGAT
GTCCTGGGCCGCACGCGCACTACATTGATACAGTGAAGGTGTTANNNCCTTGCTTNNGCC
AGGCCTGCCCAGAGGTGGGTGGGAAACCATAGAGCCCGNNNNGTCCTGGGGATAGATGAT
TGCAACTGTCTGCCTTGAACGAGGAATGCCTAGTAGGCGTGCGTCATCAGCACACACCGA
TTATGTCCCTGCCATTTGTACACACCGCCCGTCGTTGCTACCGATGAAAGCAGGCTAGAG
CCATCAGGAGGTCNCCGGCCCGCCCCGNNNNNNNNNGCCGGTCCGAAATTGGGCAATGCC
CTGCTTCTAGAGGAAGCAAAA
>DQ140140Trachelomonasrugulosa
NNNNNNNNNNNNNNNNNNNNNNNNNNNNNNNNNNNNNNNNNNNNNNNNNNNNNNNNNNNN
NNNNNNNNNNNNNNNNNNNNNNNNNNNNNNNNNNNNNNNNNNNNNNNNNNNNNNNNNNNN
NNNNNNNNNNNNNNNNNNNNNNNNNNNNNNNNNNNNNNNNNNNNNNNNNNNNNNNNNNNN
NNNNNNNNNNNNNNNNNNNNNNNNNNNNNNNNNNNNNNNNNNNNNNNNNNNNNNNNNNNN
NNNNNNNNNNNNNNNNNNNNNNNNNNNNNNNNNNNNNNNNNNNNNNNNNNNNNNNNNNNN
NNNNNNNNNNNNNNNNNNNNNNNNNNNNNNNNNNNNNNNNNNNNNNNNNNNNNNNNNNNN
NNNNNNNNNNNNNNNNNNNNNNNNNNNNNNNNNNNNNNNNNNNNNNNNNNNNNNNNNNNN
NNNNNNNNNNNNNNNNNNNNNNNNNNNNNNNNNNNNNNNNNNNNNNNNNNNNNNNNNNNN
NNNNNNNNNNNNNNNNNNNNNNNNNNNNNNNNNNNNNNNNNNNNNNNNNNNNNNNNNNNN
NNNNNNNNNNNNNNNNNNNNNNNNNNNNNNNNNNNNNNNNNNNNNNNNNNNNNNNNNNNN
NNNNNNNNNNNNNNNNNNNNNNNNNNNNNNNNNNNNNNNNNNNNNNNNNNNNNNNNNNNN
NNNNNNNNNNNNNNNNNNNNNNNNNNNNNNNNNNNNNNNNNNNNNNNNNNNNNNNNNNNN
NNNNNNNNNNNNNNNNNNNNNNNNNNNNNNNNNNNNNNNNNNNNNNNNNNNNNNNNNNNN
NNNNNNNNNNNNNNNNNNNNNNNNNNNNNNNNNNNNNNNNNNNNNNNNNNNNNNNNNNNN
NNNNNNNNNNNNNNNNNNNNNNNNNNNNNNNNNNNNNNNNNNNNNNNNNNNNNNNNNNNN
NNNNNNNNNNNNNNNNNNNNNNNNNNNNNNNNNNNNNNNNNNNNNNNNNNNNNNNNNNNN
NNNNNNNNNNNNNNNNNNNNNNNNNNNNNNNNNNNNNNNNNNNNNNNNNNNNNNNNNNNN
NNNNNNNNNNNNNNNNNNNNNNNNNNNNNNNNNNNNNNNNNNNNNNNNNNNNNNNNNNNN
NNNNNNNNNNNNNNNNNNNNNNNNNNNNNNNNNNNNNNNNNNNNNNNNNNNNNNNNNNNN
NNNNNNCGCCAGAGGTGAAATTCTTAGACCGCTGCAAGAGGGACAGCAGCGAAGGCGTTC
TGCAAGTCCATGTTCGTCGATCAAGAATGAGAGTGTGGGGAGCGAAGATGATCAGACACC
GTCGTAGTCCACGACTGTAAACGATGCCAGCTCAGTCTTGGTGAGGCAAGNNNNNTATCC
GGACCTCATCAGGGCTATGCCCCNNCAACGAGAAATCCAAGCCTTTGGGTTCAGGGGGGA
GTACTGTCGCAAGGCTGGAACTTAAAGGAATTGACGGAATGGCACCACAAGGCGTGGAGT
ATGCGGCTTAATTTGACTCAACACGGGGAATGTTACCAGGTCAGGACCTTGCCGGGATGG
ACAGATTGACAGCTCTTTCTTGATTCTTGGGATGGTGGTGCATGGGCGCTCCTGATTGGT
GGAGTGATTTGTCTGGTTGATTCCGATAACGAGTGAGATATCTGCCTTCCACTAGCCCCN
TGGTCGCATNCNTGTAGGGTCCGGCCCCNNCCAACCNNNAGGTTGTCCTCGGANCTTCCN
TNNNNNGGCGGCTGTGGGCCNGCCCGAGAGCCCAGGGTANATCAGCTTCTCTGAGGTGCT
GTGTACGCTGCCAAGTGCACGCATGCTAGAGCCAACAGCAGGTCTGTGATGCTCCCAGAT
GTCCTGGGCCGCACGCGCACTACATTGCTTCAGTGAAGGTGTTANNNGCTCCCTTNNGTG
AGCCCTGTTCAGAAGTGAATGGGAAACCATGAAGCCTGNNNNGTACTGGGGATAGATGAT
TGCAACTGTCTGCCTTGAACGAGGAATGCCTAGTATGCGTGTGTCATCAGCACACACAGA
TTGTGTCCCTGCCATTTGTACACACCGCCCGTCGTTGCTACCGATGAGAGCAGGATAGAG
CCATCAGGAGGCCATCGGATCGTTCNNNNNNTNNGATCCAAGCTGAAATTGGGCAATGTC
CTGCTCTTAGAGGAAGCAAAA
>DQ140151Euglenatristella
NNNNNNNNNNNNNNNNNNNNNNNNNNNNNNNNNNNNNNNNNNNNNNNNNNNNNNNNNNNN
NNNNNNNNNNNNNNNNNNNNNNNNNNNNNNNNNNNNNNNNNNNNNNNNNNNNNNNNNNNN
NNNNNNNNNNNNNNNNNNNNNNNNNNNNNNNNNNNNNNNNNNNNNNNNNNNNNNNNNNNN
NNNNNNNNNNNNNNNNNNNNNNNNNNNNNNNNNNNNNNNNNNNNNNNNNNNNNNNNNNNN
NNNNNNNNNNNNNNNNNNNNNNNNNNNNNNNNNNNNNNNNNNNNNNNNNNNNNNNNNNNN
NNNNNNNNNNNNNNNNNNNNNNNNNNNNNNNNNNNNNNNNNNNNNNNNNNNNNNNNNNNN
NNNNNNNNNNNNNNNNNNNNNNNNNNNNNNNNNNNNNNNNNNNNNNNNNNNNNNNNNNNN
NNNNNNNNNNNNNNNNNNNNNNNNNNNNNNNNNNNNNNNNNNNNNNNNNNNNNNNNNNNN
NNNNNNNNNNNNNNNNNNNNNNNNNNNNNNNNNNNNNNNNNNNNNNNNNNNNNNNNNNNN
NNNNNNNNNNNNNNNNNNNNNNNNNNNNNNNNNNNNNNNNNNNNNNNNNNNNNNNNNNNN
NNNNNNNNNNNNNNNNNNNNNNNNNNNNNNNNNNNNNNNNNNNNNNNNNNNNNNNNNNNN
NNNNNNNNNNNNNNNNNNNNNNNNNNNNNNNNNNNNNNNNNNNNNNNNNNNNNNNNNNNN
NNNNNNNNNNNNNNNNNNNNNNNNNNNNNNNNNNNNNNNNNNNNNNNNNNNNNNNNNNNN
NNNNNNNNNNNNNNNNNNNNNNNNNNNNNNNNNNNNNNNNNNNNNNNNNNNNNNNNNNNN
NNNNNNNNNNNNNNNNNNNNNNNNNNNNNNNNNNNNNNNNNNNNNNNNNNNNNNNNNNNN
NNNNNNNNNNNNNNNNNNNNNNNNNNNNNNNNNNNNNNNNNNNNNNNNNNNNNNNNNNNN
NNNNNNNNNNNNNNNNNNNNNNNNNNNNNNNNNNNNNNNNNNNNNNNNNNNNNNNNNNNN
NNNNNNNNNNNNNNNNNNNNNNNNNNNNNNNNNNNNNNNNNNNNNNNNNNNNNNNNNNNN
NNNNNNNNNNNNNNNNNNNNNNNNNNNNNNNNNNNNNNNNNNNNNNNNNNNNNNNNNNNN
NNNNNGCGCCAGAGGTGAAATTCTTAGATCGCTGCATGATCCACTGCAGCGAAGGCGTTC
TGCAAGTGCTTGTTCGTCGATCAAGGATGAGAGTCTGGGGAGCGAAGATGATCAGACACC
GTCGTAGTCCAGCACTGTAAACTGTGCCAGCTCGGTCACAGGAGGGAAAGNNNNCTCAAN
AGACCCTTCTGGGACCATGNCCCTACAACGAGAAATCCAAGCCTGTGGGTTCAGGGGGGA
GTACTGTCGCAAGGCTGAAACTTAAAGGAATTGACGGAATGGCACCACAAGGCGTGGAGT
ATGCGGCTTAATTTGACTCAACACGGGGAATGTTACCAGGTCAGGACGCAGTCTGGATGG
ACAGATTGAGAGCTCTTTCTTGATCCTGTGGACGGTGGTGCATGGCCGCTCCTGATTGGT
GGAGTGATTTGTCTGGTTGATTCCGATAACGAGTGAGATCTCTGCCTCCCAGTAGCCTGN
GGGTCGCATCTNGGTAGGGTCTGGAGCGGAACGGTCGCTGTGGTGTCCCGGTTCGCTGGG
NCCGGTGGCCTCTCCGCTCCNNCCCGAGAGCCCGGAGTTNGTNCGCTTCTCTGAGGCGCT
GTGNTAGCTGCCAAGTGCATGCATGCTAGAGCCAACAGCAGGTCTGTGATGCTCCCAGAT
GTCCTGGGCCGCACGCGCACTACATTGATTCAGTGAAGGAGTCGNNNGCCTGCCTCNGCC
GGCCCTGGCCAGAAGTGGCTGGGAAACCCTGAAGTCTGNNNNGTACTGGGGATAGATGAT
TGCAACTGTCTGCCTTGAACGTGGAATGCCTAGTAGGCGTTGGTCATCAGCCAACACCGA
TTGTGTCCCTGCCATTTGTACACACCGCCCGTCGTTGCTACCGATGATGGCTGGATAGAA
CCATCAGGAGGNNNNNNNNNNNNNNNNNNNNNNNNNNNNNNNNNNNNNNNNNNNNNNNNN
NNNNNNNNNNNNNNNNNNNNN
>MW730866Lepocinclisgracillimoides
NNNNNNNNNNNNNNNNNNNNNNNNNNNNNNNNNNNNNNNNNNNNNNNNNNNNNNNNNNNN
NNNNNNNNNNNNNNNNNNNNNNNNNNNNNNNNNNNNNNNNNNNNNNNNNNNNNNNNNNNN
NNNNNNNNNNNNNNNNNNNNNNNNNNNNNNNNNNNNNNNNNNNNNNNNNNNNNNNNNNNN
NNNNNNNNNNNNNNNNNNNNNNNNNNNNNNNNNNNNNNNNNNNNNNNNNNNNNNNNNNNN
NNNNNNNNNNNNNNNNNNNNNNNNNNNNNNNNNNNNNNNNNNNNNNNNNNNNNNNNNNNN
NNNNNNNNNNNNNNNNNNNNNNNNNNNNNNNNNNNNNNNNNNNNNNNNNNNNNNNNNNNN
NNNNNNNNNNNNNNNNNNNNNNNNNNNNNNNNNNNNNNNNNNNNNNNNNNNNNNNNNNNN
NNNNNNNNNNNNNNNNNNNNNNNNNNNNNNNNNNNNNNNNNNNNNNNNNNNNNNNNNNNN
NNNNNNNNNNNNNNNNNNNNNNNNNNNNNNNNNNNNNNNNNNNNNNNNNNNNNNNNNNNN
NNNNNNNNNNNNNNNNNNNNNNNNNNNNNNNNNNNNNNNNNNNNNNNNNNNNNNNNNNNN
NNNNNNNNNNNNNNNNNNNNNNNNNNNNNNNNNNNNNNNNNNNNNNNNNNNNNNNNNNNN
NNNNNNNNNNNNNNNNNNNNNNNNNNNNNNNNNNNNNNNNNNNNNNNNNNNNNNNNNNNN
NNNNNNNNNNNNNNNNNNNNNNNNNNNNNNNNNNNNNNNNNNNNNNNNNNNNNNNNNNNN
NNNNNNNNNNNNNNNNNNNNNNNNNNNNNNNNNNNNNNNNNNNNNNNNNNNNNNNNNNNN
NNNNNNNNNNNNNNNNNNNNNNNNNNNNNNNNNNNNNNNNNNNNNNNNNNNNNNNNNNNN
NNNNNNNNNNNNNNNNNNNNNNNNNNNNNNNNNNNNNNNNNNNNNNNNNNNNNNNNNNNN
NNNNNNNNNNNNNNNNNNNNNNNNNNNNNNNNNNNNNNNNNNNNNNNNNNNNNNNNNNNN
NNNNNNNNNNNNNNNNNNNNNNNNNNNNNNNNNNNNNNNNNNNNNNNNNNNNNNNNNNNN
NNNNNNNNNNNNNNNNNNNNNNCCGATCGGCCATGATGGGACTGCTCGGGGTGAAGGATA
CTGCCGCGCCAGAGGTGAAATTCTTAGACCGCTGCAAGATCAACTGCAGCGAAGGCGCTC
TGCAAGGGCATGTTCGTCGATCAAGAATGAGAGTGTGGGGAGCGAAGATGATCAGACACC
GTCGTAGTCCACGACCGTCAACTATGCCGGCTCGGTGCCGAGGGTGACAGTNNNNTCCAC
AGACACCCGCAGCGCCATGCCCCTGCCACGAGAAATCCAAGCCTGTGGGTTCAGGGGGGA
GTACTGTCGCAAGGCTGAAACTTAAAGGAATTGACGGAATGGCACCACAAGGCGTGGAGT
ATGCGGCTTAATTTGACTCAACACGGGGAATGTTACCAGGTCAGGACGTTGCTGGGATGG
ACAGATTGAGAGCTCTTTCCTGATTCCTCGGATGGTGGTGCATGGCCGCTCCTGATTGGT
GGAGTGATTTGTCTGGTTGATTCCGATAACGAGTGAGATCTCTGCCTCCCAATAGCCCCN
AGGTCGCATCCNTGTAGGGCGCTGTGGCCGGGCGGCGGNGACCGGTTCCCTCGCGGANNN
AACCCGCGCCGCCGTGCCTCCGCCCGAGAGCCGTGGGTATCCAAGCTTCTCTGAGGTGCT
GTGTACGCTGCCAAGTGCACGCATGCTAGAGCCAACAGCAGGTCTGTGATGCTCCCAGAT
GTCCTGGGCCGCACGCGCACTACATTGGCCCGGTGAATGTGTCGTGCACTCGCCCCGGTG
AGACCTGCCCGGTNGNGGGTGGGAAACCCCGGAGCCCGTGCCGTACTGGGGATAGATGAT
TGCAACTGTCTGCCTTGAACGAGGAATGCCTAGTAGGCGCGGGTCATCAGCNNNNNNNNN
NNNNNNNNNNNNNNNNNNNNNNNNNNNNNNNNNNNNNNNNNNNNNNNNNNNNNNNNNNNN
NNNNNNNNNNNNNNNNNNNNNNNNNNNNNNNNNNNNNNNNNNNNNNNNNNNNNNNNNNNN
NNNNNNNNNNNNNNNNNNNNN
>EU624032Phacuswarszewiczii
NNNNNNNNNNNNNNNNNNNNNNNNNNNNNNNNNNNNNNNNNNNNNNNNNNNNNNNNNNNN
NNNNNNNNNNNNNNNNNNNNNNNNNNNNNNNNNNNNNNNNNNNNNNNNNNNNNNNNNNNN
NNNNNNNNNNNNNNNNNNNNNNNNNNNNNNNNNNNNNNNNNNNNNNNNNNNNNNNNNNNN
NNNNNNNNNNNNNNNNNNNNNNNNNNNNNNNNNNNNNNNNNNNNNNNNNNNNNNNNNNNN
NNNNNNNNNNNNNNNNNNNNNNNNNNNNNNNNNNNNNNNNNNNNNNNNNNNNNNNNNNNN
NNNNNNNNNNNNNNNNNNNNNNNNNNNNNNNNNNNNNNNNNNNNNNNNNNNNNNNNNNNN
NNNNNNNNNNNNNNNNNNNNNNNNNNNNNNNNNNNNNNNNNNNNNNNNNNNNNNNNNNNN
NNNNNNNNNNNNNNNNNNNNNNNNNNNNNNNNNNNNNNNNNNNNNNNNNNNNNNNNNNNN
NNNNNNNNNNNNNNNNNNNNNNNNNNNNNNNNNNNNNNNNNNNNNNNNNNNNNNNNNNNN
NNNNNNNNNNNNNNNNNNNNNNNNNNNNNNNNNNNNNNNNNNNNNNNNNNNNNNNNNNNN
NNNNNNNNNNNNNNNNNNNNNNNNNNNNNNNNNNNNNNNNNNNNNNNNNNNNNNNNNNNN
NNNNNNNNNNNNNNNNNNNNNNNNNNNNNNNNNNNNNNNNNNNNNNNNNNNNNNNNNNNN
NNNNNNNNNNNNNNNNNNNNNNNNNNNNNNNNNNNNNNNNNNNNNNNNNNNNNNNNNNNN
NNNNNNNNNNNNNNNNNNNNNNNNNNNNNNNNNNNNNNNNNNNNNNNNNNNNNNNNNNNN
NNNNNNNNNNNNNNNNNNNNNNNNNNNNNNNNNNNNNNNNNNNNNNNNNNNNNNNNNNNN
NNNNNNNNNNNNNNNNNNNNNNNNNGCTGTCACCGTGGAAAACAGTGTGCTCAAAGCATC
CTTGTGGCTGGATGCCCGTCCATGGAATGAAAGCATCGACCTGATGTGGCTNATGGAGTT
GGCTGGCCTTGGTGCTCATCCAGGGGACTGTCCCCCTGCCATGTTGGAGCCTCGCTGNNN
TCCAGTGGCAGGGTGGTACGCACCGATCGGCCATGATGGGACTGCTCGGGGTGAAAGATA
TTGCAGCGCCAGAGGTGAAATTCTTAGACCGCTGCCAGATCAACTGCAGCGAAGGCGTTC
TGCAAGTGCATGTTCGTCGATCAAGAATGAGAGTGTGGGGAGCAAAGATGATCAGACACC
GTCGTAGTCCACAACTGTAAACCATGCCAGCTCGGTGTTGATGGTGCAAGNNNNNTACAC
GGACACCATCAGCGCCACGCCCCTGCAACGAGAAATCCCAGCCTGTGGGTTCAGGGGGGA
GTACTGTCGCAAGGCTGAAACTTAAAGGAATTGACGGAATGGCACCACAAGGCGTGGAGT
ATGCGGCTTAATTTGACTCAACACGGGGAATGTTACCAGGTCAGGACNNTGCNGGGATGG
ACAGATTGAGAGCTCTTTCTTGATNCTNNGGATGGTGGTGCATGGCCGCTCCTGATTGGT
GGAGTGATTTGTCTGGTTGATTCCGATAACGAGTGAGATATCTGCCTCCCAATAGCCCCN
AGCTCGCTCTNNTGTANGGTGGGCATGGTGCACCANTGNGGTTCGCTTGCTGGCTGGNNN
NNNNTNCACCACTGNNNNNCTGCCTGAGAGGTTTGGGTNNNCAAGCTTCTCTGANGTGCT
GTGTTCACTACTAAGAGCATGTATGCTAGAGCCAACAGCAGGTCTGTGATGCTCCCAGAT
GTCCTGGGCCGCACGCGCANTACATTGATCCTGTGAATGTGTNTTACACTCACTTNNGTT
AGTCCTGCCTGGAAGTGGGTGGGAAACCCCTGAGCCTGGATCGTACTGGGGATAGCTGAT
TGCAACTGTNTGCCTTGAACGTGGAATGCCTAGTATGCTTGGGTCATCAGCCCAAACCGA
TTGTGTCCCTGCCATTTGTACACACCGCCCGTCGTTGCTACCGATGGCAGCAGGATAGAG
CCATCANGAGNNNNNNNNNNNNNNNNNNNNNNNNNNNNNNNNNNNNNNNNNNNNNNNNNN
NNNNNNNNNNNNNNNNNNNNN
>AF096991Euglenaagilis
NNNNNNNNNNNNNNNNNNNNNNNNNNNNNNNNNNNNNNNNNNNNNNNNNNNNNNNNNNNN
NNNNNNNNNNNNNNNNNNNNNNNNNNNNNNNNNNNNNNNNNNNNNNNNNNNNNNNNNNNN
NNNNNNNNNNNNNNNNNNNNNNNNNNNNNNNNNNNNNNNNNNNNNNNNNNNNNNNNNNNN
NNNNNNNNNNNNNNNNNNNNNNNNNNNNNNNNNNNNNNNNNNNNNNNNNNNNNNNNNNNN
NNNNNNNNNNNNNNNNNNNNNNNNNNNNNNNNNNNNNNNNNNNNNNNNNNNNNNNNNNNN
NNNNNNNNNNNNNNNNNNNNNNNNNNNNNNNNNNNNNNNNNNNNNNNNNNNNNNNNNNNN
NNNNNNNNNNNNNNNNNNNNNNNNNNNNNNNNNNNNNNNNNNNNNNNNNNNNNNNNNNNN
NNNNNNNNNNNNNNNNNNNNNNNNNNNNNNNNNNNNNNNNNNNNNNNNNNNNNNNNNNNN
NNNNNNNNNNNNNNNNNNNNNNNNNNNNNNNNNNNNNNNNNNNNNNNNNNNNNNNNNNNN
NNNNNNNNNNNNNNNNNNNNNNNNNNNNNNNNNNNNNNNNNNNNNNNNNNNNNNNNNNNN
NNNNNNNNNNNNNNNNNNNNNNNNNNNNNNNNNNNNNNNNNNNNNNNNNNNNNNNNNNNN
NNNNNNNNNNNNNNNNNNNNNNNNNNNNNNNNNNNNNNNNNNNNNNNNNNNNNNNNNNNN
NNNNNNNNNNNNNNNNNNNNNNNNNNNNNNNNNNNNNNNNNNNNNNNNNNNNNNNNNNNN
NNNNNNNNNNNNNNNNNNNNNNNNNNNNNNNNNNNNNNNNNNNNNNNNNNNNNNNNNNNN
NNNNNNNNNNNNNNNNNNNNNNNNNNNNNNNNNNNNNNNNNNNNNNNNNNNNNNNNNNNN
NNNNNNNNNNNNNNNNNNNNNNNNNNNNNNNNNNNNNNNNNNNNNNNNNNNNNNNNNNNN
NNNNNNNNNNNNNNNNNNNNNNNNNNNNNNNNNNNNNNNNNNNNNNNNNNNNNNNNNNNN
NNNNNNNNNNNNNNNNNNNNNNNNNNNNNNNNNNNNNNNNNNNNNNNNNNNNNNNNNNNN
NNNNNNNNNNNNNNNNNNNNNNNNNNNNNNNNNNNNNNNNNNNNNNNNNNNNNNNNNNNN
NNNNNNCGCCAGAGGTGAAATTCTTAGACCGCTGCCTGATCAACTGCAGCGAAGGCGTTT
GGCAAGGGCCTGTCCGTCGATCAAGAATGAGAGCCTGGGGAGCAAAGATGATCAGACACC
GTCGTAGTCCAGAGCTGTAAACCATGCCAGCTCGGTTGTGGTGGGGCCAGTNNNNTCAAC
ACACCCCATCATGGCCATGCCCCTCAAACGAGAAATCCAAGCCTTTGGGTTCAGGGGGGA
GTACTGTCGCAAGGCTGAAACTTAAAGGAATTGACGGAATGGCACCACAAGGCGTGGAGT
ATGCGGCTTAATTTGACTCAACACGGGGAATGTTACCAGGTCAGGACGTTGCTTGGATGG
ACAGATTGAGAGCTCTTTCTAGATCCTTCGGATGGTGGTGCATGGCCGCTCCTGATTGGT
GGAGTGATTTGTCTGGTTGATTCCGATAACGAGTGAGATCTCTGCCTCCCACTAGCCCCN
AGTTCGCATNCNTGTAGGGTNNGGGCCCNNGATCTCCNNNNNNNNTGGGTGGCTTGCTGN
CCCATGGNAGCCCACCGGTCNCCCTGAGAGACCTGGGTNNNTCAGCTTCTCTGAGGTGCT
GTGTCTGTTATCAAAGGCATGCATGCTAGAGCCAACAGCAGGTCTGTGATGCTCCCAGAT
GTCCTGGGCCGCACGCGCACTACATTGACACAGTGACTGTGTGANNNTCTTGCTTNNGTC
AGACCTGTCCAGAAGTGGATGGGAAACCTTCAAGCCTGNNNNGTACTGGGGATAGATGAT
TGCAACTGTTTGCCTTGAACGAGGAATGCCTAGTAGGCGCAGGTNATCAGCCTGNACCGA
TTGAGTCCCTGCCATTTGTACACACCGCCCGTCGTTGCTACCGATGNNNNNNNNNNNNNN
NNNNNNNNNNNNNNNNNNNNNNNNNNNNNNNNNNNNNNNNNNNNNNNNNNNNNNNNNNNN
NNNNNNNNNNNNNNNNNNNNN
>FJ719627Phacusgranum
NNNNNNNNNNNNNNNNNNNNNNNNNNNNNNNNNNNNNNNNNNNNNNNNNNNNNNNNNNNN
NNNNNNNNNNNNNNNNNNNNNNNNNNNNNNNNNNNNNNNNNNNNNNNNNNNNNNNNNNNN
NNNNNNNNNNNNNNNNNNNNNNNNNNNNNNNNNNNNNNNNNNNNNNNNNNNNNNNNNNNN
NNNNNNNNNNNNNNNNNNNNNNNNNNNNNNNNNNNNNNNNNNNNNNNNNNNNNNNNNNNN
NNNNNNNNNNNNNNNNNNNNNNNNNNNNNNNNNNNNNNNNNNNNNNNNNNNNNNNNNNNN
NNNNNNNNNNNNNNNNNNNNNNNNNNNNNNNNNNNNNNNNNNNNNNNNNNNNNNNNNNNN
NNNNNNNNNNNNNNNNNNNNNNNNNNNNNNNNNNNNNNNNNNNNNNNNNNNNNNNNNNNN
NNNNNNNNNNNNNNNNNNNNNNNNNNNNNNNNNNNNNNNNNNNNNNNNNNNNNNNNNNNN
NNNNNNNNNNNNNNNNNNNNNNNNNNNNNNNNNNNNNNNNNNNNNNNNNNNNNNNNNNNN
NNNNNNNNNNNNNNNNNNNNNNNNNNNNNNNNNNNNNNNNNNNNNNNNNNNNNNNNNNNN
NNNNNNNNNNNNNNNNNNNNNNNNNNNNNNNNNNNNNNNNNNNNNNNNNNNNNNNNNNNN
NNNNNNNNNNNNNNNNNNNNNNNNNNNNNNNNNNNNNNNNNNNNNNNNNNNNNNNNNNNN
NNNNNNNNNNNNNNNNNNNNNNNNNNNNNNNNNNNNNNNNNNNNNNNNNNNNNNNNNNNN
NNNNNNNNNNNNNNNNNNNNNNNNNNNNNNNNNNNNNNNNNNNNNNNNNNNNNNNNNNNN
NNNNNNNNNNNNNNNNNNNNNNNNNNNNNNNNNNNNNNNNNNNNNNNNNNNNNNNNNNNN
NNNNNNNNNNNNNNNNNNNNNNNNNNNNNNNNNNNNNNNNNNNNNNNNNNNNNNNNNNNN
NNNNNNNNNNNNNNNNNNNNNNNNNNNNNNNNNNNNNNNNNNNNNNNNNNNNNNNNNNNN
NNNNNNNNNNNNNNNNNNNNNNNNNNNNNNNNNNNNNNNNNNNNNNNNNNNNNNNNNNNN
NNNNNNNNNNNNNNNNNNNNNNNNNNNNNNNNNTGATGGGACTGCTCTGGGTGAAGGCTA
TTGTAGCGCCAGAGGTGAAATTCTTAGACCGCTGCAAGAGCAACTGCAGCGAAGGCGCTT
TGCAAGTGCATGTCTGTCGATCAAGAATGAGAGTGTGGGGAGCGAAGATGATCAGACACC
GTCGTAGTCCACAACTGTAAACTATGCCAGCTCGACATTGAGGGTGCAAGANNNNTAAAC
TGACACCCCCAGTGTCATACCCCTACAACGAGAAATCCNAGCCTGTGGGTTCAGGGGGGA
GTACTGTCGCAAGGCTGAAACTTAAAGGAATTGACGGAATGGCACCACAAGGCGTGGAGT
ATGCGGCTTAATTTGACTCAACACGGGGAATGTTACCAGGTCAGGACACTGCCGGGATGN
ACAGATTGAGAGCTCTTTCTTGATTCTGTGGATGGTGGTGCATGGCCGCTCCTGATTGGT
GGAGTGATTTGTCTGGTTGATTCCGATAACGAGTGAGATATCTGCCTCCCAATAGCCCCN
AGGTCGCACTNNTGTAGGGTGGGCATGGTGCACCAGTGNGGTTCGCTTGCTGGCTGGNNN
NNNNTNCACCACTGNNNNNCTGCCTGAGAGCTTTGGGTNNNCAAGCTTCTCTGAGGTGCT
GTGTTCACTACTAAGAGCATGTATGCTAGAGCCAACAGCAGGTCTGTGATGCTCCCAGAT
GTCCTGGGCCGCACGCGCACTACATTGGTCCTGTGAATGTGTNTCACACTCACTTNNGTT
AGTCCTGCCTGGAAGTGGGTGGGAAACCCCTGAGCCTGGACCGTACTGGGGATAGCTGAT
TGCAACTGTCTGCCTTGAACGTGGAATGCCTAGTATGCTTGGGTCATCAGCCCAAACCGA
TTGTGTCCCTGCCATTTGTACACACCGCCCGTCGTTGCTACCGATGGCAGCAGGATAGAG
CCATCAGGAGNNNNNNNNNNNNNNNNNNNNNNNNNNNNNNNNNNNNNNNNNNNNNNNNNN
NNNNNNNNNNNNNNNNNNNNN
>AF119118Phacussimilis
NNNNNNNNNNNNNNNNNNNNNNNNNNNNNNNNNNNNNNNNNNNNNNNNNNNNNNNNNNNN
NNNNNNNNNNNNNNNNNNNNNNNNNNNNNNNNNNNNNNNNNNNNNNNNNNNNNNNNNNNN
NNNNNNNNNNNNNNNNNNNNNNNNNNNNNNNNNNNNNNNNNNNNNNNNNNNNNNNNNNNN
NNNNNNNNNNNNNNNNNNNNNNNNNNNNNNNNNNNNNNNNNNNNNNNNNNNNNNNNNNNN
NNNNNNNNNNNNNNNNNNNNNNNNNNNNNNNNNNNNNNNNNNNNNNNNNNNNNNNNNNNN
NNNNNNNNNNNNNNNNNNNNNNNNNNNNNNNNNNNNNNNNNNNNNNNNNNNNNNNNNNNN
NNNNNNNNNNNNNNNNNNNNNNNNNNNNNNNNNNNNNNNNNNNNNNNNNNNNNNNNNNNN
NNNNNNNNNNNNNNNNNNNNNNNNNNNNNNNNNNNNNNNNNNNNNNNNNNNNNNNNNNNN
NNNNNNNNNNNNNNNNNNNNNNNNNNNNNNNNNNNNNNNNNNNNNNNNNNNNNNNNNNNN
NNNNNNNNNNNNNNNNNNNNNNNNNNNNNNNNNNNNNNNNNNNNNNNNNNNNNNNNNNNN
NNNNNNNNNNNNNNNNNNNNNNNNNNNNNNNNNNNNNNNNNNNNNNNNNNNNNNNNNNNN
NNNNNNNNNNNNNNNNNNNNNNNNNNNNNNNNNNNNNNNNNNNNNNNNNNNNNNNNNNNN
NNNNNNNNNNNNNNNNNNNNNNNNNNNNNNNNNNNNNNNNNNNNNNNNNNNNNNNNNNNN
NNNNNNNNNNNNNNNNNNNNNNNNNNNNNNNNNNNNNNNNNNNNNNNNNNNNNNNNNNNN
NNNNNNNNNNNNNNNNNNNNNNNNNNNNNNNNNNNNNNNNNNNNNNNNNNNNNNNNNNNN
NNNNNNNNNNNNNNNNNNNNNNNNNNNNNNNNNNNNNNNNNNNNNNNNNNNNNNNNNNNN
NNNNNNNNNNNNNNNNNNNNNNNNNNNNNNNNNNNNNNNNNNNNNNNNNNNNNNNNNNNN
NNNNNNNNNNNNNNNNNNNNNNNNNNNNNNNNNNNNNNNNNNNNNNNNNNNNNNNNNNNN
NNNNNNNNNNNNNNNNNNNNNNNNNNNNNNNNNTGATGGGACTGCTCTGGGTGAAGGGTA
TTGTAGCGCCAGAGGTGAAATTCTTAGACCGCTGCAAGACCAACTGCAGCGAAGGCGCTT
TGCAAGTGCATGACTGTCGATCAAGAATGAGAGTGTGGGGAGCGAAGATGATCAGACACC
GTCGTAGTCCACAACTGTAAACTATGCCAGCTCGGCATTGAGGGTGCAAGANNNNTAAAC
TGACACCCCCAGTGCCATACCCCTACAACGAGAGATCCNAGCCTGTGGGTTCAGGGGGGA
GTACTGTCGCAAGGCTGAAACTTAAAGGAATTGACGGAATGGCACCACAAGGCGTGGAGT
ATGCGGCTTAATTTGACTCAACACGGGGAATGTTACCAGGTCAGGACACTGCCGGGATGG
ACAGATTGAGAGCTCTTTCTTGATTCTGTGGATGGTGGTGCATGGCCGCTCCTGATTGGT
GGAGTGATTTGTCTGGTTGATTCCGATAACGAGTGAGATATCTGCCTCCCAATAGCCCCN
AGTTCGCACTNNTGTAGGGTGGGCATGGTGCACCAGTGNGGTTCGCTTGCTGGCTGGNNN
NNNNTNCACCACTGNNNNNCTGCCTGAGAGATTTGGGTNNNCAAGCTTCTCTGAGGTGCT
GTGTTCACTACTAAGAGCATGTATGCTAGAGCCAACAGCAGGTCTGTGATGCTCCCAGAT
GTCCTGGGCCGCACGCGCACTACATTGGTCCTGTGAATGTGTNTTACACTCACTTNNGTT
AGTCCTGCCTGGAAGTGGGTGGGAAACCCCTGAGCCTGGACCGTACTGGGGATAGCTGAT
TGCAACTGTCTGCCTTGAACGTGGAATGCCTAGTATGCTTGGGTCATCAGCCCAAACCGA
TTGTGTCCCTGCCATTTGTACACACCGCCCGTCGTTGCTACCGATGGCAGCAGGATAGAG
CCATCAGGAGNNNNNNNNNNNNNNNNNNNNNNNNNNNNNNNNNNNNNNNNNNNNNNNNNN
NNNNNNNNNNNNNNNNNNNNN
>AJ532462Euglenaspirogyra
NNNNNNNNNNNNNNNNNNNNNNNNNNNNNNNNNNNNNNNNNNNNNNNNNNNNNNNNNNNN
NNNNNNNNNNNNNNNNNNNNNNNNNNNNNNNNNNNNNNNNNNNNNNNNNNNNNNNNNNNN
NNNNNNNNNNNNNNNNNNNNNNNNNNNNNNNNNNNNNNNNNNNNNNNNNNNNNNNNNNNN
NNNNNNNNNNNNNNNNNNNNNNNNNNNNNNNNNNNNNNNNNNNNNNNNNNNNNNNNNNNN
NNNNNNNNNNNNNNNNNNNNNNNNNNNNNNNNNNNNNNNNNNNNNNNNNNNNNNNNNNNN
NNNNNNNNNNNNNNNNNNNNNNNNNNNNNNNNNNNNNNNNNNNNNNNNNNNNNNNNNNNN
NNNNNNNNNNNNNNNNNNNNNNNNNNNNNNNNNNNNNNNNNNNNNNNNNNNNNNNNNNNN
NNNNNNNNNNNNNNNNNNNNNNNNNNNNNNNNNNNNNNNNNNNNNNNNNNNNNNNNNNNN
NNNNNNNNNNNNNNNNNNNNNNNNNNNNNNNNNNNNNNNNNNNNNNNNNNNNNNNNNNNN
NNNNNNNNNNNNNNNNNNNNNNNNNNNNNNNNNNNNNNNNNNNNNNNNNNNNNNNNNNNN
NNNNNNNNNNNNNNNNNNNNNNNNNNNNNNNNNNNNNNNNNNNNNNNNNNNNNNNNNNNN
NNNNNNNNNNNNNNNNNNNNNNNNNNNNNNNNNNNNNNNNNNNNNNNNNNNNNNNNNNNN
NNNNNNNNNNNNNNNNNNNNNNNNNNNNNNNNNNNNNNNNNNNNNNNNNNNNNNNNNNNN
NNNNNNNNNNNNNNNNNNNNNNNNNNNNNNNNNNNNNNNNNNNNNNNNNNNNNNNNNNNN
NNNNNNNNNNNNNNNNNNNNNNNNNNNNNNNNNNNNNNNNNNNNNNNNNNNNNNNNNNNN
NNNNNNNNNNNNNNNNNNNNNNNNNNNNNNNNNNNNNNNNNNNNNNNNNNNNNNNNNNNN
NNNNNNNNNNNNNNNNNNNNNNNNNNNNNNNNNNNNNNNNNNNNNNNNNNNNNNNNNNNN
NNNNNNNNNNNNNNNNNNNNNNNNNNNNNNNNNNNNNNNNNNNNNNNNNNNNNNNNNNNN
NNNNNNNNNNNNNNNNNNNNNNNNNNNNNNNNNNNNNNNNNNNNNNNNNNNNNNNNGGTA
TTGCAACGCCAGAGGTGAAATTCTTAGACCGCTGCAAGACCAACGGCGGCGGAGGCGTTC
TGCAGGTGCACGTTCGTCGATCAAGAATGTGAGTGTGGGGAGCAAAGATGATCAGACACC
GTCGTAGTCCACGACTGTCAACTATGCCGGCCCGGTCCTGGTGGTGCAAGNNNNNTACAC
GGACGCCATCAGGGCCATCTCCCTGCAACGAGAAATCCAAGCCTGTGGGTTCAGGGGGGA
GTACTGTCGCAAGGCTGAAACTTAAAGGAATTGACGGAATGGCACCACAAGGTGTGGAGT
ATGCGGCTTAATTTGACTCAACACGGGGAATGTTACCAGGTCAGGACGTTGCTGGGATGG
ACAGATTGAGAGCTCTTTCCTGATTCCTCGGATGGTGGTGCATGGCCGCTCCTGATTGGT
GGAGTGATTTGTCTGGTTGATTCCGTTAACGAGTGAGACATCTGCCTCCCAATAGCCCCN
AACTCGCATCTNTGTAGGGCNNNGGCCANNCNNGCCACGNNNNNNNCGGNGGCTTGCCNN
CNAAGGGGTGGCTGCGGTTTNGCCTGAGGGTTCTGGGNNNATCAGCTTCTCTGAGGTGCT
GTGTACGCTACCAAGTGCATGCATGCTAGAGCCAACAGCAGGTCTGTGATGCTCCCAGAT
GTCCTGGGCCGCACGCGCACTACATTGGCCCAGTGAATGTGCTCAANGCTTGCTTNNGTC
AGACCTTCCTGGAAGTGGGTTGGAAACCCCTAAGCCTGGCCNGTACTGGGGATAGATGAT
TGCAACTGTCTGCCTTGAACGAGGAATACCTAGTAAGCGCAGGTCATCAGCCTGCACTGA
TTGTGTCCCTGCCATTTGTACACACCGCCCGTCGTTGCTACCGATGGCATCGGGATAGAG
CCATCAGGAGGNNNNNNNNNNNNNNNNNNNNNNNNNNNNNNNNNNNNNNNNNNNNNNNNN
NNNNNNNNNNNNNNNNNNNNN
>AJ532432Phacusstriatus
NNNNNNNNNNNNNNNNNNNNNNNNNNNNNNNNNNNNNNNNNNNNNNNNNNNNNNNNNNNN
NNNNNNNNNNNNNNNNNNNNNNNNNNNNNNNNNNNNNNNNNNNNNNNNNNNNNNNNNNNN
NNNNNNNNNNNNNNNNNNNNNNNNNNNNNNNNNNNNNNNNNNNNNNNNNNNNNNNNNNNN
NNNNNNNNNNNNNNNNNNNNNNNNNNNNNNNNNNNNNNNNNNNNNNNNNNNNNNNNNNNN
NNNNNNNNNNNNNNNNNNNNNNNNNNNNNNNNNNNNNNNNNNNNNNNNNNNNNNNNNNNN
NNNNNNNNNNNNNNNNNNNNNNNNNNNNNNNNNNNNNNNNNNNNNNNNNNNNNNNNNNNN
NNNNNNNNNNNNNNNNNNNNNNNNNNNNNNNNNNNNNNNNNNNNNNNNNNNNNNNNNNNN
NNNNNNNNNNNNNNNNNNNNNNNNNNNNNNNNNNNNNNNNNNNNNNNNNNNNNNNNNNNN
NNNNNNNNNNNNNNNNNNNNNNNNNNNNNNNNNNNNNNNNNNNNNNNNNNNNNNNNNNNN
NNNNNNNNNNNNNNNNNNNNNNNNNNNNNNNNNNNNNNNNNNNNNNNNNNNNNNNNNNNN
NNNNNNNNNNNNNNNNNNNNNNNNNNNNNNNNNNNNNNNNNNNNNNNNNNNNNNNNNNNN
NNNNNNNNNNNNNNNNNNNNNNNNNNNNNNNNNNNNNNNNNNNNNNNNNNNNNNNNNNNN
NNNNNNNNNNNNNNNNNNNNNNNNNNNNNNNNNNNNNNNNNNNNNNNNNNNNNNNNNNNN
NNNNNNNNNNNNNNNNNNNNNNNNNNNNNNNNNNNNNNNNNNNNNNNNNNNNNNNNNNNN
NNNNNNNNNNNNNNNNNNNNNNNNNNNNNNNNNNNNNNNNNNNNNNNNNNNNNNNNNNNN
NNNNNNNNNNNNNNNNNNNNNNNNNNNNNNNNNNNNNNNNNNNNNNNNNNNNNNNNNNNN
NNNNNNNNNNNNNNNNNNNNNNNNNNNNNNNNNNNNNNNNNNNNNNNNNNNNNNNNNNNN
NNNNNNNNNNNNNNNNNNNNNNNNNNNNNNNNNNNNNNNNNNNNNNNNNNNNNNNNNNNN
NNNNNNNNNNNNNNNNNNNNNNNNNNNNNNNNNNNNNNNNNNNNNNNNNNNNNNNNNNNN
NNNNNNCGCCAGAGGTGAAATTCTTAGACCGCTGCACGATCCACAGCAGCGAAGGCGTTT
GGCAAGGATGAGTCCGTCGATCAAGAATGAGAGCCTGGGGATCCAAGATGATTAGACACC
GTCGTAGTCCAGAGCTGTAAACCATGCCAGCTAGGTGACAGTGGGGCAANNNNNNTCCTC
GTACCCCATTGGCGCCACTCCCCTCCCACGAGAAATCCAAGCCTTTGGGTTCAGGGGGGA
GTACCGTCGCAAGGCTGAAACTTAAAGGAATTGACGGAATGGCACCACAAGGCGTGGAGT
ATGCGGCTTAATTTGACTCAACACGGGGAACGTTACCAGGTCAGGACGTTGCTGGGATGG
ACAGATTGAGAGCTCTTTCTTGATCCTTCGGATGGTGGTGCATGGCCGCTCCTGATTGGT
GGAGTGATTTGTCTGGTTGATTCCGATAACGAGTGAGACATCTACCTCCCAATAGCCCCN
AGTTCGCATNCNTGTAGGGTTTGGACNNNNCGGTCCCTGGGNNNGTCTGCGGCTCGCCGN
TGGGTCCGACACCGCCGCTCNCCCCGAGAGGTCTGGGCNNATAAGCTTCTCTGAGGTGCT
GAGCATCCATTCAAGTGCTTGCATGCTAGAGCCAACAGCAGGTCTGTGATGCTCCCAGAT
GTCCTGGGCCGCACGCGCACTACATTGATACAGTGAAGGTGTTANNNCCTTGCTTNNGCC
AGGCCTGCCCAGAGGTGGGTGGGAAACCATAGAGCCCGNNNNGTCCTGGGGATAGATGAT
TGCAACTGTCTGCCTTGAACGAGGAATGCCTAGTAGGCGTGCGTCATCAGCACACACCGA
TTATGTCCCTGCCATTTGTACACACCGCCCGTCGTTGCTACCGATGAAAGCAGGCTAGAG
CCATCAGGAGGNNNNNNNNNNNNNNNNNNNNNNNNNNNNNNNNNNNNNNNNNNNNNNNNN
NNNNNNNNNNNNNNNNNNNNN
>FJ719629Phacusinflexus
NNNNNNNNNNNNNNNNNNNNNNNNNNNNNNNNNNNNNNNNNNNNNNNNNNNNNNNNNNNN
NNNNNNNNNNNNNNNNNNNNNNNNNNNNNNNNNNNNNNNNNNNNNNNNNNNNNNNNNNNN
NNNNNNNNNNNNNNNNNNNNNNNNNNNNNNNNNNNNNNNNNNNNNNNNNNNNNNNNNNNN
NNNNNNNNNNNNNNNNNNNNNNNNNNNNNNNNNNNNNNNNNNNNNNNNNNNNNNNNNNNN
NNNNNNNNNNNNNNNNNNNNNNNNNNNNNNNNNNNNNNNNNNNNNNNNNNNNNNNNNNNN
NNNNNNNNNNNNNNNNNNNNNNNNNNNNNNNNNNNNNNNNNNNNNNNNNNNNNNNNNNNN
NNNNNNNNNNNNNNNNNNNNNNNNNNNNNNNNNNNNNNNNNNNNNNNNNNNNNNNNNNNN
NNNNNNNNNNNNNNNNNNNNNNNNNNNNNNNNNNNNNNNNNNNNNNNNNNNNNNNNNNNN
NNNNNNNNNNNNNNNNNNNNNNNNNNNNNNNNNNNNNNNNNNNNNNNNNNNNNNNNNNNN
NNNNNNNNNNNNNNNNNNNNNNNNNNNNNNNNNNNNNNNNNNNNNNNNNNNNNNNNNNNN
NNNNNNNNNNNNNNNNNNNNNNNNNNNNNNNNNNNNNNNNNNNNNNNNNNNNNNNNNNNN
NNNNNNNNNNNNNNNNNNNNNNNNNNNNNNNNNNNNNNNNNNNNNNNNNNNNNNNNNNNN
NNNNNNNNNNNNNNNNNNNNNNNNNNNNNNNNNNNNNNNNNNNNNNNNNNNNNNNNNNNN
NNNNNNNNNNNNNNNNNNNNNNNNNNNNNNNNNNNNNNNNNNNNNNNNNNNNNNNNNNNN
NNNNNNNNNNNNNNNNNNNNNNNNNNNNNNNNNNNNNNNNNNNNNNNNNNNNNNNNNNNN
NNNNNNNNNNNNNNNNNNNNNNNNNNNNNNNNNNNNNNNNNNNNNNNNNNNNNNNNNNNN
NNNNNNNNNNNNNNNNNNNNNNNNNNNNNNNNNNNNNNNNNNNNNNNNNNNNNNNNNNNN
NNNNNNNNNNNNNNNNNNNNNNNNNNNNNNNNNNNNNNNNNNNNNNNNNNNNNNNNNNNN
NNNNNNNNNNNNNNNNNNNNNNNNNNNNNNNNNTGATGGGACTGCTCTGGGTGAAGGGTA
TTGTAGCGCCAGAGGTGAAATTCTTAGACCGCTGCAAGACCAACTGCAGCGAAGGCGCTT
TGCAAGTGCATGTCTGTCGATCAAGAATGAGAGTGTGGGGAGCGAAGATGATCAGACACC
GTCGTAGTCCACAACTGTAAACTATGCCAGCTCGGCATTGAGGGTGCAAGANNNNTAAAC
TGACACCCCCAGTGCCATACCCCTACAACGAGAAATCCNAGCCTGTGGGTTCAGGGGGGA
GTACTGTCGCAAGGCTGAAACTTAAAGGAATTGACGGAATGGCACCACAAGGCGTGGAGT
ATGCGGCTTAATTTGACTCAACACGGGGAATGTTACCAGGTCAGGACACTGCCGGGATGG
ACAGATTGAGAGCTCTTTCTTGATTCTGTGGATGGTGGTGCATGGCCGCTCCTGATTGGT
GGAGTGATTTGTCTGGTTGATTCCGATAACGAGTGAGATATCTGCCTCCCAATAGCCCCN
AGCTCGCTCTNNTGTAGGGTGGGCATGGTGCACCAGTGNGGTTCGCTTGCTGGCTGGNNN
NNNNTNCACCACTGNNNNNCTGCCTGAGAGGTTTGGGTNNNCAAGCTTCTCTGAGGTGCT
GTGTTCACTACTAAGAGCATGTATGCTAGAGCCAACAGCAGGTCTGTGATGCTCCCAGAT
GTCCTGGGCCGCACGCGCACTACATTGATCCTGTGAATGTGTNTTACACTCACTTNNGTT
AGTCCTGCCTGGAAGTGGGTGGGAAACCCCTGAGCCTGGATCGTACTGGGGATAGCTGAT
TGCAACTGTCTGCCTTGAACGTGGAATGCCTAGTATGCTTGGGTCATCAGCCCAAACCGA
TTGTGTCCCTGCCATTTGTACACACCGCCCGTCGTTGCTACCGATGGCAGCAGGATAGAG
CCATCAGGAGNNNNNNNNNNNNNNNNNNNNNNNNNNNNNNNNNNNNNNNNNNNNNNNNNN
NNNNNNNNNNNNNNNNNNNNN
>FJ719632Phacusoscillans
NNNNNNNNNNNNNNNNNNNNNNNNNNNNNNNNNNNNNNNNNNNNNNNNNNNNNNNNNNNN
NNNNNNNNNNNNNNNNNNNNNNNNNNNNNNNNNNNNNNNNNNNNNNNNNNNNNNNNNNNN
NNNNNNNNNNNNNNNNNNNNNNNNNNNNNNNNNNNNNNNNNNNNNNNNNNNNNNNNNNNN
NNNNNNNNNNNNNNNNNNNNNNNNNNNNNNNNNNNNNNNNNNNNNNNNNNNNNNNNNNNN
NNNNNNNNNNNNNNNNNNNNNNNNNNNNNNNNNNNNNNNNNNNNNNNNNNNNNNNNNNNN
NNNNNNNNNNNNNNNNNNNNNNNNNNNNNNNNNNNNNNNNNNNNNNNNNNNNNNNNNNNN
NNNNNNNNNNNNNNNNNNNNNNNNNNNNNNNNNNNNNNNNNNNNNNNNNNNNNNNNNNNN
NNNNNNNNNNNNNNNNNNNNNNNNNNNNNNNNNNNNNNNNNNNNNNNNNNNNNNNNNNNN
NNNNNNNNNNNNNNNNNNNNNNNNNNNNNNNNNNNNNNNNNNNNNNNNNNNNNNNNNNNN
NNNNNNNNNNNNNNNNNNNNNNNNNNNNNNNNNNNNNNNNNNNNNNNNNNNNNNNNNNNN
NNNNNNNNNNNNNNNNNNNNNNNNNNNNNNNNNNNNNNNNNNNNNNNNNNNNNNNNNNNN
NNNNNNNNNNNNNNNNNNNNNNNNNNNNNNNNNNNNNNNNNNNNNNNNNNNNNNNNNNNN
NNNNNNNNNNNNNNNNNNNNNNNNNNNNNNNNNNNNNNNNNNNNNNNNNNNNNNNNNNNN
NNNNNNNNNNNNNNNNNNNNNNNNNNNNNNNNNNNNNNNNNNNNNNNNNNNNNNNNNNNN
NNNNNNNNNNNNNNNNNNNNNNNNNNNNNNNNNNNNNNNNNNNNNNNNNNNNNNNNNNNN
NNNNNNNNNNNNNNNNNNNNNNNNNNNNNNNNNNNNNNNNNNNNNNNNNNNNNNNNNNNN
NNNNNNNNNNNNNNNNNNNNNNNNNNNNNNNNNNNNNNNNNNNNNNNNNNNNNNNNNNNN
NNNNNNNNNNNNNNNNNNNNNNNNNNNNNNNNNNNNNNNNNNNNNNNNNNNNNNNNNNNN
NNNNNNNNNNNNNNNNNNNNNNNNNNNNNNNNNTGATGGGACTGCTCTGGGTGAAGGGTA
TTGTAGCGCCAGAGGTGAAATTCTTAGACCGCTGCAAGACCAACTGCAGCGAAGGCGCTT
TGCAAGTGCATGTCTGTCGATCAAGAATGAGAGTGTGGGGAGCGAAGATGATCAGACACC
GTCGTAGTCCACAACTGTAAACTATGCCAGCTCGACATTGAAGGTGCAAGANNNNTATAC
TGACATCTCCAGTGTCATACCCCTACAACGAGAAATCCNAGCCTGTGGGTTCAGGGGGGA
GTACTGTCGCAAGGCTGAAACTTAAAGGAATTGACGGAATGGCACCACAAGGCGTGGAGT
ATGCGGCTTAATTTGACTCAACACGGGGAATGTTACCAGGTCAGGACACTGCCGGGATGN
ACAGATTGAGAGCTCTTTCTTGATTCTGTGGATGGTGGTGCATGGCCGCTCCTGATTGGT
GGAGTGATTTGTCTGGTTGATTCCGATAACGAGTGAGATATCTGCCTCCCAATAGCCCCN
AGGTCGCACTNNTGTAGGGTGGGCATGGTGCACCAGTGNGGTTCGCCTGCTGGCTGGNNN
NNNNTNCACCACTGNNNNNCTGCCTGAGAGCTTTGGGTNNNCAAGCTTCTCTGAGGTGCT
GTGTTCACTACTAAGAGCATGTATGCTAGAGCCAACAGCAGGTCTGTGATGCTCCCAGAT
GTCCTGGGCCGCACGCGCACTACATTGGTCCTGTGAATATGTNTTACACTCACTTNNGTT
AGTCCTGTCTGGAAGTGGATGGGAAACCCTTGAGCCTGGACCGTACTGGGGATAGCTGAT
TGCAACTGTCTGCCTTGAACGTGGAATGCCTAGTATGCTTGGGTCATCAGCCCAAACCGA
TTGTGTCCCTGCCATTTGTACACACCGCCCGTCGTTGCTACCGATGGCAGCAGGATAGAG
CCATCAGGAGNNNNNNNNNNNNNNNNNNNNNNNNNNNNNNNNNNNNNNNNNNNNNNNNNN
NNNNNNNNNNNNNNNNNNNNN
>DQ397669Phacuspleuronectes
NNNNNNNNNNNNNNNNNNNNNNNNNNNNNNNNNNNNNNNNNNNNNNNNNNNNNNNNNNNN
NNNNNNNNNNNNNNNNNNNNNNNNNNNNNNNNNNNNNNNNNNNNNNNNNNNNNNNNNNNN
NNNNNNNNNNNNNNNNNNNNNNNNNNNNNNNNNNNNNNNNNNNNNNNNNNNNNNNNNNNN
NNNNNNNNNNNNNNNNNNNNNNNNNNNNNNNNNNNNNNNNNNNNNNNNNNNNNNNNNNNN
NNNNNNNNNNNNNNNNNNNNNNNNNNNNNNNNNNNNNNNNNNNNNNNNNNNNNNNNNNNN
NNNNNNNNNNNNNNNNNNNNNNNNNNNNNNNNNNNNNNNNNNNNNNNNNNNNNNNNNNNN
NNNNNNNNNNNNNNNNNNNNNNNNNNNNNNNNNNNNNNNNNNNNNNNNNNNNNNNNNNNN
NNNNNNNNNNNNNNNNNNNNNNNNNNNNNNNNNNNNNNNNNNNNNNNNNNNNNNNNNNNN
NNNNNNNNNNNNNNNNNNNNNNNNNNNNNNNNNNNNNNNNNNNNNNNNNNNNNNNNNNNN
NNNNNNNNNNNNNNNNNNNNNNNNNNNNNNNNNNNNNNNNNNNNNNNNNNNNNNNNNNNN
NNNNNNNNNNNNNNNNNNNNNNNNNNNNNNNNNNNNNNNNNNNNNNNNNNNNNNNNNNNN
NNNNNNNNNNNNNNNNNNNNNNNNNNNNNNNNNNNNNNNNNNNNNNNNNNNNNNNNNNNN
NNNNNNNNNNNNNNNNNNNNNNNNNNNNNNNNNNNNNNNNNNNNNNNNNNNNNNNNNNNN
NNNNNNNNNNNNNNNNNNNNNNNNNNNNNNNNNNNNNNNNNNNNNNNNNNNNNNNNNNNN
NNNNNNNNNNNNNNNNNNNNNNNNNNNNNNNNNNNNNNNNNNNNNNNNNNNNNNNNNNNN
NNNNNNNNNNNNNNNNNNNNNNNNNNNNNNNNNNNNNNNNNNNNNNNNNNNNNNNNNNNN
NNNNNNNNNNNNNNNNNNNNNNNNNNNNNNNNNNNNNNNNNNNNNNNNNNNNNNNNNNNN
NNNNNNNNNNNNNNNNNNNNNNNNNNNNNNNNNNNNNNNNNNNNNNNNNNNNNNNNNNNN
NNNNNNNNNNNNNNNNNNNNNNNNNNNNNNNNNTGATGGGACTGCTCGAGGTGAAGGGTA
TTGCTGCGCCAGAGGTGAAATTCTTAGACCGCAGCAAGACCAACTGCTGCGAAGGCGCTC
TGCAAGTGCACGTTCGTCGATCAAGAATGAGAGTGTGGGGAGCGAAGATGATCAGACACC
GTCGTAGTCCACGACTGTAAACTATGCCAGCTCGGTGTTGGTGGTGCAAGCNNNNTATCC
GTACGCCATCAGCACCATGCCCCTGCAACGAGAAATCCNAGCCTGTGGGTTCAGGGGGGA
GTACTGTCGCAAGGCTTAAACTTAAAGGAATTGACGGAATGGCACCACAAGGCGTGGAGT
ATGCGGCTTAATTTGACTCAACACGGGGAATGTTACCAGGTCAGGACGTTGCCGGGATGG
ACAGATTGAGAGCTCTTTCTTGATTCTACGGATGGTGGTGCATGGCCGCTCCTGATTGGT
GGAGTGATTTGTCTGGTTGATTCCGATAACGAGTGAGATATCTGCCTCCCACTAGCCCCN
AGTCCGCATTCNTGTAGGGCCGGCACGGTGCTGCTTGGNGGTTCGCTCNCGGGCCGGNNN
NNNNGNCGCCGCTGNNNNNCTGCCTGAGGGCTCTGGGTNNNCACGCTTCTCTGAGGTGCT
GTGTACGCTACCAAGTGCATGCATGCTAGAGCCAACAGCAGGTCTGTGATGCTCCCAGAT
GTCCTGGGCCGCACGCGCACTACATTGGCCTGGTGAATGTGTNTCACACTCCCTCNNGCG
AGTCCTGCCCGGAAGTGGGTGGGAAACCCCTGAACCCATGCCGTACTGGGGATAGATGAT
TGCAACTGTCTGCCTTGAACGAGGAATGCCTAGTATGCGTGGGTCATCAGCCCACACAGA
TTGTGTCCCTGCCNNNNNNNNNNNNNNNNNNNNNNNNNNNNNNNNNNNNNNNNNNNNNNN
NNNNNNNNNNNNNNNNNNNNNNNNNNNNNNNNNNNNNNNNNNNNNNNNNNNNNNNNNNNN
NNNNNNNNNNNNNNNNNNNNN
>MW730896Euglenapseudospiroides
NNNNNNNNNNNNNNNNNNNNNNNNNNNNNNNNNNNNNNNNNNNNNNNNNNNNNNNNNNNN
NNNNNNNNNNNNNNNNNNNNNNNNNNNNNNNNNNNNNNNNNNNNNNNNNNNNNNNNNNNN
NNNNNNNNNNNNNNNNNNNNNNNNNNNNNNNNNNNNNNNNNNNNNNNNNNNNNNNNNNNN
NNNNNNNNNNNNNNNNNNNNNNNNNNNNNNNNNNNNNNNNNNNNNNNNNNNNNNNNNNNN
NNNNNNNNNNNNNNNNNNNNNNNNNNNNNNNNNNNNNNNNNNNNNNNNNNNNNNNNNNNN
NNNNNNNNNNNNNNNNNNNNNNNNNNNNNNNNNNNNNNNNNNNNNNNNNNNNNNNNNNNN
NNNNNNNNNNNNNNNNNNNNNNNNNNNNNNNNNNNNNNNNNNNNNNNNNNNNNNNNNNNN
NNNNNNNNNNNNNNNNNNNNNNNNNNNNNNNNNNNNNNNNNNNNNNNNNNNNNNNNNNNN
NNNNNNNNNNNNNNNNNNNNNNNNNNNNNNNNNNNNNNNNNNNNNNNNNNNNNNNNNNNN
NNNNNNNNNNNNNNNNNNNNNNNNNNNNNNNNNNNNNNNNNNNNNNNNNNNNNNNNNNNN
NNNNNNNNNNNNNNNNNNNNNNNNNNNNNNNNNNNNNNNNNNNNNNNNNNNNNNNNNNNN
NNNNNNNNNNNNNNNNNNNNNNNNNNNNNNNNNNNNNNNNNNNNNNNNNNNNNNNNNNNN
NNNNNNNNNNNNNNNNNNNNNNNNNNNNNNNNNNNNNNNNNNNNNNNNNNNNNNNNNNNN
NNNNNNNNNNNNNNNNNNNNNNNNNNNNNNNNNNNNNNNNNNNNNNNNNNNNNNNNNNNN
NNNNNNNNNNNNNNNNNNNNNNNNNNNNNNNNNNNNNNNNNNNNNNNNNNNNNNNNNNNN
NNNNNNNNNNNNNNNNNNNNNNNNNNNNNNNNNNNNNNNNNNNNNNNNNNNNNNNNNNNN
NNNNNNNNNNNNNNNNNNNNNNNNNNNNNNNNNNNNNNNNNNNNNNNNNNNNNNNNNNNN
NNNNNNNNNNNNNNNNNNNNNNNNNNNNNNNNNNNNNNNNNNNNNNNNNNNNNNNNNNNN
NNNNNNNNNNNNNNNNNNNNNNNNNNNNNNNNNNNNNNNNNNNNNNNNNNNNNNNNNNNN
NNNNNGCGCCAGAGGTGAAATTCTTAGACCGCTGCAAGATCAACTGCAGCGAAGGCGTTC
TGCAAGGGCGTGTCCGTCGATCAAGAATGTGAGTGTGGGGAGCGAAGATGATCAGACACC
GTCGTAGTCCACAACTGTAAACCATGCCAGCTCGGTGTCGAGGGTGCTACTNNNNTCCAN
GCACACCCCCGGCGCCATGCCCCTGCAACGAGAAATCCAAGCCTATGGGTTCAGGGGGGA
GTACTGTCGCAAGGCTGAAACTTGAAGGAATTGACGGAATGGCACCACAAGGCGTGGAGT
ATGCGGCTTAATTTGACTCAACGCGGGGAATGTTACCAGGTCAGGACGTTGCTGGGATGG
ACAGATTGAGAGCTCTTTCTTGATCCTTCGGATGGTGGTGCATGGCCGCTCCTGATTGGT
GGAGTGATTTGTCTGGTTGATTCCGATAACGAGTGAGACATCTGCCTCCCAATAGCCCCN
AGCTCGCACTTNTGTAGGGTGNNGCTGCCGCCCCTGGGNGGTGTGTGTGGGCTTCGGNNN
CCCCCCCAGGCCGGTGGTTCCGCCCGAGAGGCCTGGGTNNNTCAGCTTCTCTGAGGTGCT
GTGCACGCTGCCAAGTGCATGCATGCTAGAGCCAACAGCAGGTCTGTGATGCTCCCAGAT
GTCCTGGGCCGCACGCGCACTACATTGGCCTGGTGAATGTGTTCTGCACTCNCCTCTGTG
AGACCTGCCTGGAAGTGGGTGGGAAACCCCTGAGCCCACTGCGTACTGGGGATAGATGAT
TGCAACTGTCTGCCTTGAACGAGGAATGCCTAGTAGGCGTGGGTCATCAGCCCACACCGA
TTGTGTCCCTGCCNNNNNNNNNNNNNNNNNNNNNNNNNNNNNNNNNNNNNNNNNNNNNNN
NNNNNNNNNNNNNNNNNNNNNNNNNNNNNNNNNNNNNNNNNNNNNNNNNNNNNNNNNNNN
NNNNNNNNNNNNNNNNNNNNN
>JQ337867Eutreptiellasp
NNNNNNNNNNNNNNNNNNNNNNNNNNNNNNNNNNNNNNNNNNNNNNNNNNNNNNNNNNNN
NNNNNNNNNNNNNNNNNNNNNNNNNNNNNNNNNNNNNNNNNNNNNNNNNNNNNNNNNNNN
NNNNNNNNNNNNNNNNNNNNNNNNNNNNNNNNNNNNNNNNNNNNNNNNNNNNNNNNNNNN
NNNNNNNNNNNNNNNNNNNNNNNNNNNNNNNNNNNNNNNNNNNNNNNNNNNNNNNNNNNN
NNNNNNNNNNNNNNNNNNNNNNNNNNNNNNNNNNNNNNNNNNNNNNNNNNNNNNNNNNNN
NNNNNNNNNNNNNNNNNNNNNNNNNNNNNNNNNNNNNNNNNNNNNNNNNNNNNNNNNNNN
NNNNNNNNNNNNNNNNNNNNNNNNNNNNNNNNNNNNNNNNNNNNNNNNNNNNNNNNNNNN
NNNNNNNNNNNNNNNNNNNNNNNNNNNNNNNNNNNNNNNNNNNNNNNNNNNNNNNNNNNN
NNNNNNNNNNNNNNNNNNNNNNNNNNNNNNNNNNNNNNNNNNNNNNNNNNNNNNNNNNNN
NNNNNNNNNNNNNNNNNNNNNNNNNNNNNNNNNNNNNNNNNNNNNNNNNNNNNNNNNNNN
NNNNNNNNNNNNNNNNNNNNNNNNNNNNNNNNNNNNNNNNNNNNNNNNNNNNNNNNNNNN
NNNNNNNNNNNNNNNNNNNNNNNNNNNNNNNNNNNNNNNNNNNNNNNNNNNNNNNNNNNN
NNNNNNNNNNNNNNNNNNNNNNNNNNNNNNNNNNNNNNNNNNNNNNNNNNNNNNNNNNNN
NNNNNNNNNNNNNNNNNNNNNNNNNNNNNNNNNNNNNNNNNNNNNNNNNNNNNNNNNNNN
NNNNNNNNNNNNNNNNNNNNNNNNNNNNNNNNNNNNACCCGACCTCGGAGCCGTCCATGG
ATGCCACTGTGAACAACTCAGCGCGTCCAAAGCAAACGTGACTTGATTGCATGATTCAGC
GCGGGATGGCAAAGGATCGACCATATGTGCACAGCTGTTCTGCTGAGTCTCAGGGTCCGC
AAGGGCAACGCAGTGCTGGTGCCCCCAGGCCGGAGGCNNNNNTATCCGCTCCGGCGGACC
GGGCAGCTGGGCGGTGNTGGCTCTGAACGGCAGTGATGGGTCTGTTCGTCGTGATGGATA
TTGACACGCCAGAGGTGAAATTCTCAGACCGCTGTGGGATCAACTGCGGCAAAGGCGTTC
CACTGGAGCATGTTCGTCGATCAAGAACGAGAGTGTGGGGAGCGAAGATGATCAGATACC
ATCGTAGTCTACCGCTGTAAACTATGTCAGCTCGGTGTCGGTGGCATAATCTCCTCAACA
GGATGCCATCGGTTTCACTCCTCTGCAGCGAGAAATCAAAGCTTACGGATTCAGGGGGGA
GTACGGTCTCAAGGCTGAAACTTAAAGGAATTGATGGAATGGCACCACAAGGCGTGGAGT
ATGCGGCTTAATTTGACTCAACACGGGGAATGTTACCAGGTCAGGACGCAGTCGGGATTG
ACAGATTGAGGGTTCTTTCTTGATCCTCTGGACGGTGGTGCATGGCCGCTCCTGATTGGT
GGAGTGATTTGTCTGGTTGATTCCGATAACGAGTGAGACCTCTGCCTCTGAATAGTCCCC
GGTTCGCATTCATGTAGGACNNGGAACACCNNACCCGTGGGTCGGCTTNGCCGGTCCCNN
ACCGGGGCTCGTGGATTACCCGTCTGAGAGTGCCGGGTANTGCTGCTTCTCTCGGGTGCC
GTGCATTTTACCAAGTGCACGCAAGCCAGAGCCAACAGCAGGTCTGTGATGCTCCTAGAT
GTTCTGGGCCGCACGCGCACTACACTGGTCCAGTGAACAAGCCTTGGGTCCCATCCNATG
CGTCCTGCCCAGAAGTGGGCGGGCAACCTTTAGCTGTGAANCGTGTTTGGGATTGATGCT
TGCAACTATCTGTCATGAACAAGGAATGCCTGGTGTGTGCACGTCATCAGCTTGCACAGA
TTATGTCCCTGCCATTTATACACACCGCCCATCGTTGCTACTGATGGCAGAATGATAAAG
CCCTCAGGANNNNNNNNNNNNNNNNNNNNNNNNNNNNNNNNNNNNNNNNNNNNNNNNNNN
NNNNNNNNNNNNNNNNNNNNN
>ON561187Strombomonasgibberosa
NNNNNNNNNNNNNNNNNNNNNNNNNNNNNNNNNNNNNNNNNNNNNNNNNNNNNNNNNNNN
NNNNNNNNNNNNNNNNNNNNNNNNNNNNNNNNNNNNNNNNNNNNNNNNNNNNNNNNNNNN
NNNNNNNNNNNNNNNNNNNNNNNNNNNNNNNNNNNNNNNNNNNNNNNNNNNNNNNNNNNN
NNNNNNNNNNNNNNNNNNNNNNNNNNNNNNNNNNNNNNNNNNNNNNNNNNNNNNNNNNNN
NNNNNNNNNNNNNNNNNNNNNNNNNNNNNNNNNNNNNNNNNNNNNNNNNNNNNNNNNNNN
NNNNNNNNNNNNNNNNNNNNNNNNNNNNNNNNNNNNNNNNNNNNNNNNNNNNNNNNNNNN
NNNNNNNNNNNNNNNNNNNNNNNNNNNNNNNNNNNNNNNNNNNNNNNNNNNNNNNNNNNN
NNNNNNNNNNNNNNNNNNNNNNNNNNNNNNNNNNNNNNNNNNNNNNNNNNNNNNNNNNNN
NNNNNNNNNNNNNNNNNNNNNNNNNNNNNNNNNNNNNNNNNNNNNNNNNNNNNNNNNNNN
NNNNNNNNNNNNNNNNNNNNNNNNNNNNNNNNNNNNNNNNNNNNNNNNNNNNNNNNNNNN
NNNNNNNNNNNNNNNNNNNNNNNNNNNNNNNNNNNNNNNNNNNNNNNNNNNNNNNNNNNN
NNNNNNNNNNNNNNNNNNNNNNNNNNNNNNNNNNNNNNNNNNNNNNNNNNNNNNNNNNNN
NNNNNNNNNNNNNNNNNNNNNNNNNNNNNNNNNNNNNNNNNNNNNNNNNNNNNNNNNNNN
NNNNNNNNNNNNNNNNNNNNNNNNNNNNNNNNNNNNNNNNNNNNNNNNNNNNNNNNNNNN
NNNNNNNNNNNNNNNNNNNNNNNNNNNNNNNNNNNNNNNNNNNNNNNNNNNNNNNNNNNN
NNNNNNNNNNNNNNNNNNNNNNNNNNNNNNNNNNNNNNNNNNNNNNNNNNNNNNNNNNNN
NNNNNNNNNNNNNNNNNNNNNNNNNNNNNNNNNNNNNNNNNNNNNNNNNNNNNNNNNNNN
NNNNNNNNNNNNNNNNNNNNNNNNNNNNNNNNNNNNNNNNNNNNNNNNNNNNNNNNNNNN
NNNNNNNNNNNNNNNNNNNNNNNNNNNNNNNNNNNNNNNNNNNNNNNNNNNNNNNNGGTA
TTGCAACGCCAGAGGTGAAATTCTTAGACCGTTGCAGGACCAACTGCAGCGAAGGCGTTC
TGCAAGTGCATGTTCGTCGATCAAGAATGAGAGCTTGGGGAGCGAAGATGATCAGACACC
GTCGTAGTCCAAGGCTGTAAACCATGCCAGCTCGGCATTGGTGTCAATGATCTATCACAC
ACCGNNCATCAGGGCCAATNCCCTACAACGAGTAATCCAAGCCATTGGGTTCAGGGGGGA
GTACTGTCGCAAGGCTGAAACTTAAAGGAATTGACGGAATGGCACCACAAGGCGTGGAGT
ATGCGGCTTAATTTGACTCAACACGGGGAACGTTACCAGGTCAGGACATTGTCAGGATGG
ACAGACTGAGAGCTCTTTCTTGATCCGATGGACGGTGGTGCATGGCCGCTCCTGATTGGT
GGAGTGATTTGTCTGGTTGATTCCGATAACGAGTGAGATCTCTGCCTAACACTAGCCCCN
TGTTCGCATCTNGGTAGGGCTGAGACCNNNTGAGAAGCGGTTGGCTTCTAGCCAACGTCT
NNGCCTCGTCGTGTTNNCTCNNCCCGAGAGTGCAGGGTANTCAAGCTTCTCTGAGGTGCT
GTGNTCGCTTCCAAAGCCACGCATGCTAGAGCCAACAGCAGGTCTGTGATGCTCCCAGAT
GTTCTGGGCCGCACGCGCACTACATTGACACAGTGAAGGTGNNNNNNGCTGNCTNNCGTG
AGCCCTGATCAGAAGTGATTCGGAAACCATGAAGCCTGNNNNGTACTGGGGATAGATGAT
TGCAACTGTCTGCCTTGAACGAGGAATGCCTAGTATGCGCTTGTCATCAGCAAGCACCGA
TTGTGTCCCTGCCATTTGTACACACCGCCCGTCGTTGCTACCGATGACAGCTGGATAGAG
CCATCAGGAGGNNNNNNNNNNNNNNNNNNNNNNNNNNNNNNNNNNNNNNNNNNNNNNNNN
NNNNNNNNNNNNNNNNNNNNN
>KU941987Euglenaagilis
NNNNNNNNNNNNNNNNNNNNNNNNNNNNNNNNNNNNNNNNNNNNNNNNNNNNNNNNNNNN
NNNNNNNNNNNNNNNNNNNNNNNNNNNNNNNNNNNNNNNNNNNNNNNNNNNNNNNNNNNN
NNNNNNNNNNNNNNNNNNNNNNNNNNNNNNNNNNNNNNNNNNNNNNNNNNNNNNNNNNNN
NNNNNNNNNNNNNNNNNNNNNNNNNNNNNNNNNNNNNNNNNNNNNNNNNNNNNNNNNNNN
NNNNNNNNNNNNNNNNNNNNNNNNNNNNNNNNNNNNNNNNNNNNNNNNNNNNNNNNNNNN
NNNNNNNNNNNNNNNNNNNNNNNNNNNNNNNNNNNNNNNNNNNNNNNNNNNNNNNNNNNN
NNNNNNNNNNNNNNNNNNNNNNNNNNNNNNNNNNNNNNNNNNNNNNNNNNNNNNNNNNNN
NNNNNNNNNNNNNNNNNNNNNNNNNNNNNNNNNNNNNNNNNNNNNNNNNNNNNNNNNNNN
NNNNNNNNNNNNNNNNNNNNNNNNNNNNNNNNNNNNNNNNNNNNNNNNNNNNNNNNNNNN
NNNNNNNNNNNNNNNNNNNNNNNNNNNNNNNNNNNNNNNNNNNNNNNNNNNNNNNNNNNN
NNNNNNNNNNNNNNNNNNNNNNNNNNNNNNNNNNNNNNNNNNNNNNNNNNNNNNNNNNNN
NNNNNNNNNNNNNNNNNNNNNNNNNNNNNNNNNNNNNNNNNNNNNNNNNNNNNNNNNNNN
NNNNNNNNNNNNNNNNNNNNNNNNNNNNNNNNNNNNNNNNNNNNNNNNNNNNNNNNNNNN
NNNNNNNNNNNNNNNNNNNNNNNNNNNNNNNNNNNNNNNNNNNNNNNNNNNNNNNNNNNN
NNNNNNNNNNNNNNNNNNNNNNNNNNNNNNNNNNNNNNNNNNNNNNNNNNNNNNNNNNNN
NNNNNNNNNNNNNNNNNNNNNNNNNNNNNNNNNNNNNNNNNNNNNNNNNNNNNNNNNNNN
NNNNNNNNNNNNNNNNNNNNNNNNNNNNNNNNNNNNNNNNNNNNNNNNNNNNNNNNNNNN
NNNNNNNNNNNNNNNNNNNNNNNNNNNNNNNNNNNNNNNNNNNNNNNNNNNNNNNNNNNN
NNNNNNNNNNNNNNNNNNNNNNNNNNNNNNNNNNNNNNNNNNNNNTCGGGGTGAAAGGTA
TCGGAGCGCCAGAGGTGAAATTCTTAGATCGCTGCGAGACCCACGGCAGCGAAGGCGTTC
TGCAAGTGCATGTCCGTCGATCAAGAATGAGAGTCCGGGGAGCAAAGATGATCAGACACC
GTCGTAGTCCGGCACTGTAAACCATGCCGGCTAGGCCTTGGCAGGGCAAANNNNATCAAC
AGACCCTGTCAGGGCCACTNCCTCACAACGAGAAATCCAAGCCTGTGGGTTCAGGGGGGA
GTACTGTCGCAAGGCTGAAACTTAAAGGAATTGACGGAATGGCACCACAAGGCGTGGAGT
ATGCGGCTTAATTTGACTCAACGCGGGGAATGTTACCAGGTCAGGACGCAACTGGGATTG
ACAGATTGAGAGCTCTTTCTTGATCTTGTGGACGGTGGTGCATGGCCGCTCCTGATTGGT
GGAGTGATTTGTCTGGTTGATTCCGATAACGAGTGAGACATCTGCCTCCCAGTAGCCTGN
GGGTCGCATTTNGGTAGGGCCTGGCCCTNNGGCGGCAGCCTGGGGNNTTCGCTCCAGGAG
NNNATGTGCCGGTGTGGNCTNNCCCGAGAGCCCCCAGTTNNCNAGCTTCTCTGAGGTGCT
GTGNTCGCTACAAAGGGCACGCATGCTAGAGCCAACAGCAGGTCTGTGATGCTCCCAGAT
GTCCTGGGCCGCACGCGCACTACATTGCTACAGTGAAGGTGTCGTTNGCCCACTTCGGTG
GGCCCTGTCCTGAAGAGGATGGGAAATCCTGAAGCCTGNNNNGTACTGGGGATAGATGAT
TGCAACTGTCTGCCTTGAACGTGGAATGCCTAGTATGCCTGGGTCATCAGCCCAGACCGA
TTGTGTCCCTGCCATTTGTACACACCGCCCGTCGTTGCTACCGATGGTGGCTGGATAGAG
TCATCAGGAGGNNNNNNNNNNNNNNNNNNNNNNNNNNNNNNNNNNNNNNNNNNNNNNNNN
NNNNNNNNNNNNNNNNNNNNN
>MK534238Lepocinclissphagnophila
NNNNNNNNNNNNNNNNNNNNNNNNNNNNNNNNNNNNNNNNNNNNNNNNNNNNNNNNNNNN
NNNNNNNNNNNNNNNNNNNNNNNNNNNNNNNNNNNNNNNNNNNNNNNNNNNNNNNNNNNN
NNNNNNNNNNNNNNNNNNNNNNNNNNNNNNNNNNNNNNNNNNNNNNNNNNNNNNNNNNNN
NNNNNNNNNNNNNNNNNNNNNNNNNNNNNNNNNNNNNNNNNNNNNNNNNNNNNNNNNNNN
NNNNNNNNNNNNNNNNNNNNNNNNNNNNNNNNNNNNNNNNNNNNNNNNNNNNNNNNNNNN
NNNNNNNNNNNNNNNNNNNNNNNNNNNNNNNNNNNNNNNNNNNNNNNNNNNNNNNNNNNN
NNNNNNNNNNNNNNNNNNNNNNNNNNNNNNNNNNNNNNNNNNNNNNNNNNNNNNNNNNNN
NNNNNNNNNNNNNNNNNNNNNNNNNNNNNNNNNNNNNNNNNNNNNNNNNNNNNNNNNNNN
NNNNNNNNNNNNNNNNNNNNNNNNNNNNNNNNNNNNNNNNNNNNNNNNNNNNNNNNNNNN
NNNNNNNNNNNNNNNNNNNNNNNNNNNNNNNNNNNNNNNNNNNNNNNNNNNNNNNNNNNN
NNNNNNNNNNNNNNNNNNNNNNNNNNNNNNNNNNNNNNNNNNNNNNNNNNNNNNNNNNNN
NNNNNNNNNNNNNNNNNNNNNNNNNNNNNNNNNNNNNNNNNNNNNNNNNNNNNNNNNNNN
NNNNNNNNNNNNNNNNNNNNNNNNNNNNNNNNNNNNNNNNNNNNNNNNNNNNNNNNNNNN
NNNNNNNNNNNNNNNNNNNNNNNNNNNNNNNNNNNNNNNNNNNNNNNNNNNNNNNNNNNN
NNNNNNNNNNNNNNNNNNNNNNNNNNNNNNNNNNNNNNNNNNNNNNNNNNNNNNNNNNNN
NNNNNNNNNNNNNNNNNNNNNNNNNNNNNNNNNNNNNNNNNNNNNNNNNNNNNNNNNNNN
NNNNNNNNNNNNNNNNNNNNNNNNNNNNNNNNNNNNNNNNNNNNNNNNNNNNNNNNNNNN
NNNNNNNNNNNNNNNNNNNNNNNNNNNNNNNNNNNNNNNNNNNNNNNNNNNNNNNNNNNN
NNNNNNNNNNNNNNNNNNNNNNNNNNNNNNNNNNGATGGGACCGCTCGGGGTGAAAGGTA
TTGCAACGCCAGAGGTGAAATTCTTAGACCGCTGCAAGACCCGCTGCAGCGAAGGCGTTC
TGCAAGTGCACGTCCGTCGATCAAGAATGTGAGTGTGGGGAGCGAAGATGATCAGACACC
GTCGTAGTCCACAACTGTAAACCATGCCAGCTCGGTGCTGATGGCGNCAAGNNNNTACAC
GGACGCCACCAGCGCCATGCCCCTGCAACGAGAAATCCAAGCCTGTGGGTACAGGGGGGA
GTACTGTCGCAAGGCTGAAACTTAAAGGAATTGACGGAATGGCACCACAAGGCGTGGAGT
ATGCGGCTTAATTTGACTCAACACGGGGAACGTTACCAGGTCAGGACGTTGCTGGGATGG
ACAGATTGAGAGCTCTTTCTTGATCCTTCGGATGGTGGTGCATGGCCGCTCCTGATTGGT
GGAGTGATTTGTCTGGTTGATTCCGATAACGAGTGAGACATCTGCCTCCCACTAGCCCCN
AGCTCGCATTCNTGTAGGGTGGCCTTGGCGCGCCGTNNNNNTCGGTTCGCCGGCCGGNNN
NNNCCGNGTCGCCANGGGTCCGTCCGAGAGGTTCGGGTNNNCCAGCTTCTCTGAGGTGCT
GTGTACGCTGCCAAGTGCATGCATGCTAGAGCCAACAGCAGGTCTGTGATGCTCCCAGAT
GTCCTGGGCCGCACGCGCACTACATTGGCCCGGTGAATGTGTGGTGCACTCGCCCNNGTT
AGTCCTGCCTGGAAGTGGGTGGGAAACCCCTGAGCCCGTTCCGTACTGGGGATAGATGAT
TGCAACTGTCTGCCTTGAACGAGGAATGCCTAGTAAGCGTGGGTCATCAGCCCACACTGA
TTGTGTCCCTGCCNNNNNNNNNNNNNNNNNNNNNNNNNNNNNNNNNNNNNNNNNNNNNNN
NNNNNNNNNNNNNNNNNNNNNNNNNNNNNNNNNNNNNNNNNNNNNNNNNNNNNNNNNNNN
NNNNNNNNNNNNNNNNNNNNN
>OM837385Euglena
NNNNNNNNNNNNNNNNNNNNNNNNNNNNNNNNNNNNNNNNNNNNNNNNNNNNNNNNNNNN
NNNNNNNNNNNNNNNNNNNNNNNNNNNNNNNNNNNNNNNNNNNNNNNNNNNNNNNNNNNN
NNNNNNNNNNNNNNNNNNNNNNNNNNNNNNNNNNNNNNNNNNNNNNNNNNNNNNNNNNNN
NNNNNNNNNNNNNNNNNNNNNNNNNNNNNNNNNNNNNNNNNNNNNNNNNNNNNNNNNNNN
NNNNNNNNNNNNNNNNNNNNNNNNNNNNNNNNNNNNNNNNNNNNNNNNNNNNNNNNNNNN
NNNNNNNNNNNNNNNNNNNNNNNNNNNNNNNNNNNNNNNNNNNNNNNNNNNNNNNNNNNN
NNNNNNNNNNNNNNNNNNNNNNNNNNNNNNNNNNNNNNNNNNNNNNNNNNNNNNNNNNNN
NNNNNNNNNNNNNNNNNNNNNNNNNNNNNNNNNNNNNNNNNNNNNNNNNNNNNNNNNNNN
NNNNNNNNNNNNNNNNNNNNNNNNNNNNNNNNNNNNNNNNNNNNNNNNNNNNNNNNNNNN
NNNNNNNNNNNNNNNNNNNNNNNNNNNNNNNNNNNNNNNNNNNNNNNNNNNNNNNNNNNN
NNNNNNNNNNNNNNNNNNNNNNNNNNNNNNNNNNNNNNNNNNNNNNNNNNNNNNNNNNNN
NNNNNNNNNNNNNNNNNNNNNNNNNNNNNNNNNNNNNNNNNNNNNNNNNNNNNNNNNNNN
NNNNNNNNNNNNNNNNNNNNNNNNNNNNNNNNNNNNNNNNNNNNNNNNNNNNNNNNNNNN
NNNNNNNNNNNNNNNNNNNNNNNNNNNNNNNNNNNNNNNNNNNNNNNNNNNNNNNNNNNN
NNNNNNNNNNNNNNNNNNNNNNNNNNNNNNNNNNNNNNNNNNNNNNNNNNNNNNNNNNNN
NNNNNNNNNNNNNNNNNNNNNNNNNNNNNNNNNNNNNNNNNNNNNNNNNNNNNNNNNNNN
NNNNNNNNNNNNNNNNNNNNNNNNNNNNNNNNNNNNNNNNNNNNNNNNNNNNNNNNNNNN
NNNNNNNNNNNNNNNNNNNNNNNNNNNNNNNNNNNNNNNNNNNNNNNNNNNNNNNNNNNN
NNNNNNNNNNNNNNNNNNNNNNNNNNNNNNNNNNNNNNNNNNNNNNNNNNNNNNNNNNNN
NNNNNGCGCCAGAGGTGAAATTCTTAGATCGCTGCGAGATCAACGGCAGCGAAGGCGTTC
GGCAAGTGCATGTCCGTCGATCAAGAATGATAGTCCGGGGAGCAAAGATGATCAGACACC
GTCGTAGTCCGGCACTGTAAACCATGCCGGCTAGGCNTTGGCAGGGCAATNNNNATCAAC
AGACCCTGTCAGGACCACTNCCTCACAACGAGAAATCCAAGCCTGTGGGTTCAGGGGGGA
GTACTGTCGCAAGGCTGAAACTTAAAGGAATTGACGGAATGGCACCACAAGGCGTGGAGT
ATGCGGCTTAATTTGACTCAACGCGGGGAATCTTACCAGGTCAGGACGCAACTGGGATTG
ACAGATTGAGAGCTCTTTCTTGATCCTGTGGACGGTGGTGCATGGCCGCTCCTGATTGGT
GGAGTGATTTGTCTGGTTGATTCCGATAACGAGTGAGACATCTGCCTCCCAGTAGCCTGN
GGGTCGCATTTNGGTAGGGCCTGGCCCNNNGGTGGCAGCCCGGGNNNTCCGCNCCGGGAG
NNNATGTACCGGCGGGGNCTNNCCCGAGAGCTCCCAGTTNNCNAGCTTCTCTGAGGTGCT
GTGNTCGCCGCAAAGGGCACGCATGCTAGAGCCAACAGCAGGTCTGTGATGCTCCCAGAT
GTCCTGGGCCGCACGCGCACTACATTGCTACAGTGAAGGTGTTGTTNGCCCACCCCGGTG
GGCCCTGTCCTGAAGAGGATGGGAAATCCTGAAGCCTGNNNNGTACTGGGGATAGATGAT
TGCAACTGTCTGCCTTGAACGTGGAATGCCTAGTAGGCCTGGGTCATCAGCCCAGACCGA
TTGTGTCCCTGCCATTTGTACACACCGCCCGTCGTTGCTACCGATGGTGGCTGGATAGAG
TCATCAGGAGGNNNNNNNNNNNNNNNNNNNNNNNNNNNNNNNNNNNNNNNNNNNNNNNNN
NNNNNNNNNNNNNNNNNNNNN
>AF112875Eutreptiella
NNNNNNNNNNNNNNNNNNNNNNNNNNNNNNNNNNNNNNNNNNNNNNNNNNNNNNNNNNNN
NNNNNNNNNNNNNNNNNNNNNNNNNNNNNNNNNNNNNNNNNNNNNNNNNNNNNNNNNNNN
NNNNNNNNNNNNNNNNNNNNNNNNNNNNNNNNNNNNNNNNNNNNNNNNNNNNNNNNNNNN
NNNNNNNNNNNNNNNNNNNNNNNNNNNNNNNNNNNNNNNNNNNNNNNNNNNNNNNNNNNN
NNNNNNNNNNNNNNNNNNNNNNNNNNNNNNNNNNNNNNNNNNNNNNNNNNNNNNNNNNNN
NNNNNNNNNNNNNNNNNNNNNNNNNNNNNNNNNNNNNNNNNNNNNNNNNNNNNNNNNNNN
NNNNNNNNNNNNNNNNNNNNNNNNNNNNNNNNNNNNNNNNNNNNNNNNNNNNNNNNNNNN
NNNNNNNNNNNNNNNNNNNNNNNNNNNNNNNNNNNNNNNNNNNNNNNNNNNNNNNNNNNN
NNNNNNNNNNNNNNNNNNNNNNNNNNNNNNNNNNNNNNNNNNNNNNNNNNNNNNNNNNNN
NNNNNNNNNNNNNNNNNNNNNNNNNNNNNNNNNNNNNNNNNNNNNNNNNNNNNNNNNNNN
NNNNNNNNNNNNNNNNNNNNNNNNNNNNNNNNNNNNNNNNNNNNNNNNNNNNNNNNNNNN
NNNNNNNNNNNNNNNNNNNNNNNNNNNNNNNNNNNNNNNNNNNNNNNNNNNNNNNNNNNN
NNNNNNNNNNNNNNNNNNNNNNNNNNNNNNNNNNNNNNNNNNNNNNNNNNNNNNNNNNNN
NNNNNNNNNNNNNNNNNNNNNNNNNNNNNNNNNNNNNNNNNNNNNNNNNNNNNNNNNNNN
NNNNNNNNNNNNNNNNNNNNNNNNNNNNNNNNNNNNNNNNNNNNNNNNNNNNNNNNNNNN
NNNNNNNNNNNNNNNNNNNNNNNNNNNNNNNNNNNNNNNNNNNNNNNNNNNNNNNNNNNN
NNNNNNNNNNNNNNNNNNNNNNNNNNNNNNNNNNNNNNNNNNNNNNNNNNNNNNNNNNNN
NNNNNNNNNNNNNNNNNNNNNNNNNNNNNNNNNNNNNNNNNNNNNNNNNNNNNNNNNNNN
NNNNNNNNNNNNNNNNNNNNNNNNNNNCGGCAGAGATGGGTCTGTTCGTCGTGATGGATA
TTGACACGCCAGAGGTGAAATTCTCAGACCGCTGTGGGATCAACTGCGGCAAAGGCGTTC
CACTGGAGCATGTTCGTCGATCAAGAACGAGAGTGTGGGGAGCGAAGATGATCAGATACC
ATCGTAGTCTACCGCTGTAAACTATGTCAGCTCGGTGTCGGTGGCATAATCTCCTCAACA
GGATGCCATCGGTTTCACTCCTCTGCAGCGAGAAATCAAAGCTTACGGATTCAGGGGGGA
GTACGGTCTCAAGGCTGAAACTTAAAGGAATTGATGGAATGGCACCACAAGGCGTGGAGT
ATGCGGCTTAATTTGACTCAACACGGGGAATGTTACCAGGTCAGGACGCAGTCGGGATTG
ACAGATTGAGGGTTCTNTCTTGATCCTCTNGACGGTGGTGCATNGCCGCTCCTGATTGGT
GGAGTGATTTGTCTGGTTGATTCCGATAACGAGTGAGACCTCTGCCTCTGAATAGTCCCC
GGCTCGCATTCATGTAGGACNNGGAACACTNNCCCTGTGGGTCGGCTTNGCCGGTCCCNN
ACCGGGGCTCGTGCATCACCCGTCTGAGAGTGCCGGGTANTGCTGCTTCTCTCGGGTGCC
GCGCATTCCGCCAAGTGCGCGCAAGCNAGAGCCAACAGCAGGTCTGTGATGCTCCTAGAT
GTTCTGGGCCGCACGCGCACTACACTGGTCCAGTGAACAAGCCTTGGGTCCCTTCCNATG
CGTCCTGCCCAGAAGTGGGTGGGCAACCTTTAGCTGTGAANCGTGTTTGGGATTGATGCT
TGCAACTATCTGTCATGAACAAGGAATGCCTGGTATGTGCACGTCATCAGCTTGCACAGA
TTATGTCCCTGCCATTTATACACACCGCCCATCGTTGCTACTGATGGCAGAATGATAAAG
CCCTCAGGANNNNNNNNNNNNNNNNNNNNNNNNNNNNNNNNNNNNNNNNNNNNNNNNNNN
NNNNNNNNNNNNNNNNNNNNN
>KF744078Phacuslongicauda
NNNNNNNNNNNNNNNNNNNNNNNNNNNNNNNNNNNNNNNNNNNNNNNNNNNNNNNNNNNN
NNNNNNNNNNNNNNNNNNNNNNNNNNNNNNNNNNNNNNNNNNNNNNNNNNNNNNNNNNNN
NNNNNNNNNNNNNNNNNNNNNNNNNNNNNNNNNNNNNNNNNNNNNNNNNNNNNNNNNNNN
NNNNNNNNNNNNNNNNNNNNNNNNNNNNNNNNNNNNNNNNNNNNNNNNNNNNNNNNNNNN
NNNNNNNNNNNNNNNNNNNNNNNNNNNNNNNNNNNNNNNNNNNNNNNNNNNNNNNNNNNN
NNNNNNNNNNNNNNNNNNNNNNNNNNNNNNNNNNNNNNNNNNNNNNNNNNNNNNNNNNNN
NNNNNNNNNNNNNNNNNNNNNNNNNNNNNNNNNNNNNNNNNNNNNNNNNNNNNNNNNNNN
NNNNNNNNNNNNNNNNNNNNNNNNNNNNNNNNNNNNNNNNNNNNNNNNNNNNNNNNNNNN
NNNNNNNNNNNNNNNNNNNNNNNNNNNNNNNNNNNNNNNNNNNNNNNNNNNNNNNNNNNN
NNNNNNNNNNNNNNNNNNNNNNNNNNNNNNNNNNNNNNNNNNNNNNNNNNNNNNNNNNNN
NNNNNNNNNNNNNNNNNNNNNNNNNNNNNNNNNNNNNNNNNNNNNNNNNNNNNNNNNNNN
NNNNNNNNNNNNNNNNNNNNNNNNNNNNNNNNNNNNNNNNNNNNNNNNNNNNNNNNNNNN
NNNNNNNNNNNNNNNNNNNNNNNNNNNNNNNNNNNNNNNNNNNNNNNNNNNNNNNNNNNN
NNNNNNNNNNNNNNNNNNNNNNNNNNNNNNNNNNNNNNNNNNNNNNNNNNNNNNNNNNNN
NNNNNNNNNNNNNNNNNNNNNNNNNNNNNNNNNNNNNNNNNNNNNNNNNNNNNNNNNNNN
NNNNNNNNNNNNNNNNNNNNNNNNNNNNNNNNNNNNNNNNNNNNNNNNNNNNNNNNNNNN
NNNNNNNNNNNNNNNNNNNNNNNNNNNNNNNNNNNNNNNNNNNNNNNNNNNNNNNNNNNN
NNNNNNNNNNNNNNNNNNNNNNNNNNNNNNNNNNNNNNNNNNNNNNNNNNNNNNNNNNNN
NNNNNNNNNNNNNNNNNNNNNNNNNNNNNNNNNTGATGGGACTGCTCAGGGTGAAGGCTA
CTGCAGCGCTAGTGGTGAAATACTCAGACCGCTGCAAGAGCAACTGCAGCGAAGGCGCTC
TGCAAGTGCATGTTCGTCGATCAAGAATGAGAGTGTGGGGAGCGAAGATGATCAGACACC
GTCGTAGTCCACCACTGTAAACCATGCCAGCTCAGTGTTGAAGGTGCAAGNNNNNTCTCC
TGACTCCTCCAGCGCTATGCCCCAGCAACGAGAAATCCAAGCCTTTNGGNTCAGGGGGAA
GTACTGTCGCAAGGCTGAAACTTAAAGGAATTGACGGAATGGCACCACCAGGCGTGGAGT
GTGCGGCTTAATTTGACTCAACACGGGGAAGCTTACCAGGTCAGGACGTTGCTGGGATGG
ACAGACTGAGAGCTCTTTCTTGATCCTTCGGCTGGTGGTGCATGGCCGCTCCTGATTGGT
GGAGTGATTTGTCTGGTTGATTCCGATAACGAGTGAGATCTCTGCCTCCCAGTAGCCCCN
AGCCTGCACTTNGGTAGGGTGGCGGCANNNAGCGGTTCNCGTNNGTGGGTGGCCTCGCNN
CGCATGCGGCCCTGTGCCACCCCCGAAGAGCANTGGGTNNNTCAGCTTCTCTGAGGTGCT
GTGTGTGCTGCCAAACACATGCATGCTAGAGCCAACAGCAGGTCTGTGATGCTCCCAGAT
GCCCTGGGCTGCACGCGCACTACATTGAGCTGGTGAGTGAGTGCTGNACTNGCTTCTGCC
TGCCCTGTCTGGAAGTGGATGGGAAACCCTGGAGCCCAATGCGTACTGGGGATAGATGAT
TGCAACTGTCTGCCTTGAACGAGGAATGCCTAGTATGCTCCAGTCATCAGCTGGAACCGA
TTGCGTCCCTGCCATTTGTACACACCGCCCGTCGTTGCTACCGATGACAGCTGGATAGAG
CCATCCGGAGNNNNNNNNNNNNNNNNNNNNNNNNNNNNNNNNNNNNNNNNNNNNNNNNNN
NNNNNNNNNNNNNNNNNNNNN
>EutreptiaviridisAJ532395
TACACGGAAGTTGGCACTCTCCTTNNGAACNCCATGTGGATACNGCATNCCTGATNTGTT
GNNNNNNNNNNNNNNNNNNTTACACCCCNNNNNNNNNNATTCAATCGGTTGTGTCTCTNN
NNNNNNNGGTTCANNNCACCTGGCCGTTCCTATCCATNTTGGCAATCAGGTGAAGGAGAT
GGTCACACTGGGCTTTGTGTTGCAAGATCTGTGCTCGAAAGAGCGCGTGTTTTCGATGTT
CAGGCTGAATGACTGGAGTTATGGCAAAGCAGGGTGACAATTTATGCTGGNNNCCCCTTG
CGTCTTGGAGCGAACTTCTGACCTATCAGCTCTTGATTGTGGTGTCGTGGACTACAATGG
CTTTCACAGGTAACGGAGAATGAGGGTTTGATACCGGAGAGGGAGCCTGAGAGATGGCTA
CCACCGCTAAGGCGGGCAGCAGGCGCGCAAATTGCCCTATACCAGCACGTTTGGTGAGGC
AGCAACGAGTCGTGGCAGTTCTGTTGGCCATTGGAGGTAGCAGGTCTCGCAATGGATGTN
NGATCTAAATCCGGCAATGAGCATCAACTGGAGGGCAAGTCTGGTGCCAGCAGCTGCGGT
AATTCCAGCTCCAAGTGCGTATACTAATGTTGCTGCTGTTAAAACGCTTGTAGTCCGATA
CCTGGTGCGGGGCCCTGGCATGGATTGTTCGGATCAGTTTNNNNNNNNNNNNNNNNNGTG
GTGATTCGTGCGGTCTTGTCAGGAATGATGACAGATCTCTGTCCTTCCTGCATCTACTTA
TGNNNNNNNNNNNNNNNNNNNCAAGCCATCTCTNNNNNNNNCTGAATGGCCGTTGTCTGA
NNTCTACAGGCATGAANNNNNNNNANNNNNNNNNNNNNNGAGNNNNNATGCTGCATGTNN
NNGTCATTGTGAACAACCCAATGCGACCAAAGCAACCGCAGAATGGCTGTATGATTACTC
ACGAGATGACAATGGATCGACCTGGAAAGGTGCTGCATGTTTACAGAATCTTTGTGCCAC
CATGGACAATGCGGTGCCACCTGGTCTGGTAGATGCGACAGCTGTTGCTCCCTGNNNNNC
TGTTGGTGGCAAGGTCCTGGACTCGACCGGGATTGATGGGTACATCCGAAGTGCTGGATA
TTGACACGCCAGAGGTGAAATTCTTAGATCGCAGTGGGATCGACTGCGGCAAAGGCGTTG
TGCACGATTCTGTCCGTTGATCAAAAACGAGAGTGTGGGGAGCAAAGATGATCAGATACC
GTTGTAGTCCATCTCCGTAAGCGATGTGAGCCTGGCGTCGATGGTATCGATCCTCTNCAG
TTCCACCATCGGTTCCGTTGTCTCATAACGAGAAATCCAAGCTTGTGGATTCAGGGGGGA
GTACTGTCGCAAGGCTGAAACTTAAAGGAATTGACGGATTGGCACCACCAGGCGTGGAGT
ATGCGGCTTAATTTGATTCAACACGGGGAATGTTACCAGGTCAGGACGTGGCTGGGATTG
ACAGATTGAAAGCCCTTTCTTGATTCTTTGGACGGTGGTGCATGGCCGCTCCTGATTGGT
GGAGTGATCTGTCTGGTTGAGTCCGATAACGAGTGAGATCTCTACCTTCGAATAGTCACC
GGTTCGNCACACTGTAGGGCAGAGTNNNNNNNNNNNNNNNNNNNNNNTCAAGTCTTGTGN
NNNNCTTGTTNNNNNNNCCGAGCCTGAGAGTGCCGGGTGTTATTGCTTCTCCAAGGTGCC
GGTGCAGCTGCCAAGTGTCCGTAAGCCAGAGTCAACAGCAGGTCTGTGATGCTCCTAGAT
GTTCTGGGCCGCACGCGCACTACAATGATGCAATGAAAGCGCTTACCGCAGACTCACGTG
TGTCCTGTCCTGAAGAGGATGGGCAATCCTANAGCCTGNNNNGTGTCCGGGATCGATGCT
TGCAACTGTTTGTTGTGAACGAGGAATGCCTAGTATACGCACGTCATCACCTTGCATCGA
CTGCGTCCCTGCCAATTGTACACACCGCCCGTCGTTACTACCGATGGTTGTTGGACAGAG
ACTTCATGAGACAATGACCCTCAGAGGNNNNNNNNNNNNNNNNNNNNNGCGTGCCAACCC
AGACCTGGTGTCTGAGGCAGG
>EutreptiaspAJ532396
TACACGGAAGCTGGCACTCTCCTCTGGAACGCCATGTGGAGACAGCACACCTGGCATGTT
CAGCTCTTTGGCCTGGTATTCACATCCTCCGGTCACAGATCCAGGCTGCGTTGTCTCTCC
TCTGTGGGGTTCCTCTCACCTAGTCTCTGGTCTTCGGATTGGCAACTGGGTGCAGGAGAT
GGTCACGTTGGGCTNNGTACCNCAAGATCTGTGCCCGAAAGGGCATGTAACCNCGATGTT
CAGACCGAACGACTGGAGTTATGGCAATGNNNAGCGGGGGTGTATGTCCACCNCCAAGTG
CGTCCCGGAGCGAACTTTTGACCTATCAGCTCTCGATTGTGGTGTAGTGGCCCACAATGG
CTTTCACGGGTAACGGAGAATGAGGGTTTGATACCGGAGAGGGAGCCTGAGATATGGCTA
CCACNGCTAAGGCGGGCAGCAGGCGCGCAAATTGCCCGATGCCAGCACGTTTGGCGAGGC
AGCAACGAGTCGTGGCAGTTCTGTTGGCAATGTGGAGAAACAGTACTCGCAATGGATGTN
NGATCTAAACTCGGCAATGAGCATCAACTGGAGGGCAAGTCTGGTGCCAGCAGCTGCGGT
AATTCCAGCTCCAAGAGCGTATACTAATGTTGTTGCTGTTAGAACGCTCGTAGTCTGACA
CCTGGAGTGGGGCCCTGGCCGAGGTCGTTCGGATCAGTTTNNNNNNNNNNNNNNNNNGTG
GTGATCTGGGCGGTCTTGTCAGGAACGATGGCAGATCTCTGTCCTTCCCACGCCTACAGA
TGGACACAATTCTCCTACAACCAAGCCTCCTTAAGTGGTGGCTGGGTGACCGCGGTTCGA
GGTCCATACGCCTGGANNNNNNNNATTTGGCCTACGCCGGAGTGTATGTGCTGTCCGCTG
CAGTCATTGCGAATAACCCAATGCGATCCAAGCAACTGNAGAACGGCTGTATGATTCCTC
ACAAGATGTCAATGGATCGACCTGGATTGGTGCTACATGTCTATTGAATCTTTATGCTTC
CATGGACAATGCGGTGCCNCTTGGACTGGCAGATGCAACAGCTGTTGCTAACTCNNNNNC
TTTCGGTGGCAAGGCTCTGGAGCCGACCGGGATTGATGGGTACGCCCGAAGCGCTGGATA
TTGACACGCCAGAGGTGAAATTCTTAGACCGCAGTGGGATCCACTGTGGCAAAGGCGTTG
TGCACGATTCTGTCCGTTGATCAAGAACGAGAGTGTGGGGAGCAAAGATGATCAGATACC
GTTGTAGTCCATCCCTGTAAGCGATGTGAGCCCGGCGTCGATGGTACCGATCCACTTCAG
TTCCACCATCGGTTCCATTGTCTCATCACGAGAAATCCAAGCTTGTGGATTCAGGGGGGA
GTACTGTCGCAAGGCTGAAACTTAAAGGAATTGACGGATTGGCACCACCAGGCGTGGAGT
ATGCGGCTTAATTTGATTCAACACGGGGAATGTTACCAGGTCAAGACGTGGCTGGGATTG
ACAGACTGAAAGCTCTTTCTTGATTCTTTGGACGGTGGTGCATGGCCGCTCCTGATTGGT
GGAGTGATCTGTCTGGTTGAGTCCGATAACGAGTGAGATCTCTTCCTTTGAATAGTCACC
GGTTCGTCACATTGTAGGGCAGAGAGGNNNNNNNNNNNNNNNNNNNNTCAGGCCTAGCGN
NNNNCTTGTTTCTNNNNCCGAGCCTGAGAGTGCCGGGTGTTATTGCTTCTCTCAGGTGCC
GGTGCAACTGCCAAGTGCCCGCAAGCCAGAGTCAACAGCAGGTCTGTGATGCTCCTAGAT
GTCCTGGGCCGCACGCGCACTACAATGCTGCAGCGAAAGTGCTTACCGCTGACTTACGTG
TGTCCTGTCCAGAAGTGGATAGGCAATCCCANAGCCTGNNNNGTGTCTGGGATCGGGGCC
TGCAACTATTTGTCGTGAACGAGGAATGCCTAGTATACGCAAGTCATCACCTTGCATCGA
CTGCGTCCCTGCCAATTGTACACACCGCCCGTCGTTGCTACCGATGGTTGTTGGACAGAG
ACTTCAGGAGACAGTGGCTCTCAGTCGGTTCATCAGTTCCCAGTGTGCGCGTGCCAACCC
AGACCCAGTGTCTGAGGCATG
>EutreptiapertyiAF081589
TACACGGAAGTTGGCACTCTCCTTNNGAACNCCATGTGGAGGCNGCACNCCTGACNTGTT
GNNNNNNNNNNNNNNNNNNTTACACCCCNNNNNNNNNNATTCAGTCGGTTGTGTCTTTNN
NNNNNNNGGTTCANNNCACCTGGCCGTTCCTATCCATNTTGGCAATCAGGTGAAGGAGAT
GGTCACATTGGGCTTNGTGTTGCAAGATCTGTGCTCGAAAGAGCACGTGTTTNCGATGTT
CAGACCGAACGACTGGAGTTATGGCAAAGCGGGGCGACAATTTATGCTGGGAACCCCTTG
CGTCTTGGAGCGAACTTCTGACCTATCAGCTCTTGATTGTGGTGTCGTGGACTACAATGG
CTTCCACGGGTAACGGAGAATGAGGGTTTGATACCGGAGAGGGAGCCTGAGAGATGGCTA
CCACCGCTAAGGCGGGCAGCAGGCGCGCAAATTGCCCTATACCAGCACGTTTGGTGAGGC
AGCAACGAGTCGTGGCAGTTCTGTTGGCCATTGGAGGTAGCAGGACTCGCAATGGATGTN
NGATCTAAATCCGGCAATGAGCATCAACTGGAGGGCAAGTCTGGTGCCAGCAGCTGCGGT
AATTCCAGCTCCAAGTGCGTATACTAATGTTGCTGCTGTTAAAACGCTTGTAGTCCGACG
TCTGGTGCGGGGCCCTGGCATGGATTGTTCGATTCAGTTTNNNNNNNNNNNNNNNNNGTG
GTGATTCGTGCGGTCTTGCCAGGAACGATGGCAGATATCTGTCTTTCCCGCACCTACTTA
TGNNNNNNNNNNNNNNNNNNNCAAGACATCTCTNNNNNNNNCTGGATGTCCGTTGTCTGA
NNTATACAGGCACGAGNNNNNNNNANNNNNNNNNNNNNNGAGNNNNNGTGCTGCATGTNN
NNGTCATTGTGAACAACCCAATGTGACCAAAGCAACTGCAGAATGGCTGTATGATTCCTC
ACGAGATGGCAATGGATCGACCTGGAAAGGTGCTGCATGTCTACAGAATCTTTGTGCCTC
CATGGACAATGCGGTGTCACCTGGCCTGGTAGATGCGACAGCTGTTGCTCCCTGNNNNNC
CTTTGGTGTCAAGGTCCTGGACTCGACCGGGATTGATGGGTACATCCGAAGTGCTGGATA
TTGACACGCCAGAGGTGAAATTCTTAGACCGCAGTGGGATCGACTGCGGCAAAGGCGTTG
TGCACGATTCTGTCCGTTGATCAAGAACGAGAGTGTGGGGAGCAAAGATGATCAGATACC
GTTGTAGTCCATCTCCGTAAGCGATGTGAGCCTGGCGTCGATGGTACCGATCCTCTNCAG
TTCCACCATCGGTTCCGTTGTCTCATAACGAGAAATCCAAGCTTGTGGATTCAGGGGGGA
GTACTGTCGCAAGGCTGAAACTTAAAGGAATTGACGGATTGGCACCACCAGGCGTGGAGT
ATGCGGCTTAATTTGATTCAACACGGGAAATGTTACCAGGTCAGGACGTGGCTGGGATTG
ACAGATTGAAAGCCCTTTCTTGATTCCTTGGACGGTGGTGCATGGCCGTTCCTGATTGGT
GGAGTGATCTGTCTGGTTGAGTCCGATAACGAGTGAGATCTCTTTCTTCGAATAGTTGCC
GGTTCGNCACACTGTAGGGCAGAGTNNNNNNNNNNNNNNNNNNNNNNTCAAGTCTTGTGN
NNNNCTTGTTNNNNNNNCCGAGCCTGAGAGTGCCGGGTGTTATTGCTTCTCCAAGGTGCC
GGTGCAGCTGCCAAGTGTCCGTAAGCCAGAGTCAACAGCAGGTCTGTGATGCTCCTAGAT
GTCCTGGGCCGCACGCGCACTACAATGATACAATGAAAGCGCTTACCGCAGACTCACGTG
TGTCCTGTCCAGAAGTGGATGGGCAATCCTANAGCCTGNNNNGTGTCCGGGATCGATGCT
TGCAACTGTTCGTTGTGAACGAGGAATGCCTAGTATACGCACGTCATCACCTTGCATCGA
CTGCGTCCCTGCCAATTGTACACACCGCCCGTCGTTGCTACCGATGGTTGTTGGACAGAG
ACTTCAGGAGACAATGACCCTCAGAGGTGTTCANNNNNNNNNNNGCGTGCGTGCCCAACC
AGACCCAGTGTCTGAGGCAGG
