# Supplementary material for: The genus Eutreptiella (Euglenophyceae/Euglenozoa) across its global distribution range
Source: Ecol Evol. 2024 Sep 5;14(9):e70241. doi: 10.1002/ece3.70241 (PMC11377499; doi:10.1002/ece3.70241)
Supplement: Supplementary file 1 — Data S1–S2. [file ECE3-14-e70241-s001.zip › ece370241-sup-0002-Resultado.raxml.support]

(((EU624032Phacuswarszewiczii:0.011223,((AF119118Phacussimilis:0.005405,(FJ719632Phacusoscillans:0.016788,FJ719627Phacusgranum:0.005488)86:0.007025)73:0.007909,FJ719629Phacusinflexus:0.000001)73:0.038540)88:0.106001,(DQ397669Phacuspleuronectes:0.000001,(GQ422791Phacuspleuronectes:0.001794,AJ532477Phacusacuminatus:0.000001)86:0.005447)99:0.080819)54:0.046234,(MK534238Lepocinclissphagnophila:0.064965,MW730896Euglenapseudospiroides:0.108120)29:0.020399,((MW730865Lepocinclisgracillimoides:0.000001,MW730866Lepocinclisgracillimoides:0.001769)100:0.117770,(KF744078Phacuslongicauda:0.244302,(LC739407Euglenaformisparasitica:0.163287,(((((ON561189Strombomonas:0.147802,ON561187Strombomonasgibberosa:0.182043)83:0.086319,((KU941987Euglenaagilis:0.007777,(AllovahlkampfiaminutaMF680037:4.202848,OM837385Euglena:0.021548)28:0.015620)41:0.153370,DQ140151Euglenatristella:0.137698)75:0.101323)40:0.035481,DQ140140Trachelomonasrugulosa:0.123564)29:0.041017,(((AJ532432Phacusstriatus:0.000001,JN603841Monomorphinaaenigmatica:0.000621)59:0.001017,AF090870Phacusmegalopsis:0.000001)95:0.172531,AF096991Euglenaagilis:0.116788)86:0.076886)36:0.025181,((((((AJ532398Eutreptiellapomquetensis:0.000001,AJ532397Eutreptiellabraarudii:0.001926)100:0.007082,(AJ532399Eutreptiellaeupharyngea:0.000962,LC430237Eutreptiellaeupharyngea:0.001881)100:0.009372)100:0.035198,(((AJ532400Eutreptiellagymnastica:0.000001,KF559331Eutreptiellagymnastica:0.000001)65:0.000001,FJ719618Eutreptiellagymnastica:0.000495)99:0.006402,AF081590Eutreptiellagymnastica:0.016320)100:0.083744)99:0.060799,((JQ337867Eutreptiellasp:0.011315,AF112875Eutreptiella:0.014017)100:0.318136,ON945548Eutreptiellasp:0.167887)76:0.077466)48:0.086195,((EutreptiapertyiAF081589:0.017944,EutreptiaviridisAJ532395:0.021353)100:0.042957,EutreptiaspAJ532396:0.093599)100:0.923197)91:0.260888,AJ532462Euglenaspirogyra:0.136419)21:0.023632)57:0.057841)10:0.005668)10:0.032993)5:0.019055);
